# Supplementary material for: Inventory of the carabid beetle fauna of the Gaoligong Mountains, western Yunnan Province, China: species of the tribe Zabrini (Coleoptera, Carabidae)
Source: Zookeys. 2014 May 8;(407):55–119. doi: 10.3897/zookeys.407.7353 (PMC4042703; doi:10.3897/zookeys.407.7353)
Supplement: XML Treatment for Amara (Amara) congrua [file zookeys.407.7353-treatment2.xml]

<!DOCTYPE tp:taxon-treatment
  PUBLIC "-//TaxonX//DTD Taxonomic Treatment Publishing DTD v0 20100105//EN" "tax-treatment-NSO.dtd">
<tp:taxon-treatment xmlns:tp="http://www.plazi.org/taxpub"><tp:treatment-meta><mixed-citation publication-type="journal"><person-group><name><surname>Kavanaugh</surname><given-names>David H.</given-names></name><name><surname>Hieke</surname><given-names>Fritz</given-names></name><name><surname>Liang</surname><given-names>Hongbin</given-names></name><name><surname>Dong</surname><given-names>Dazhi</given-names></name></person-group><article-title>Inventory of the carabid beetle fauna of the Gaoligong Mountains, western Yunnan Province, China: species of the tribe Zabrini (Coleoptera, Carabidae)</article-title><source>Zookeys</source><day>8</day><month>5</month><year>2014</year><volume>2014</volume><issue>407</issue><fpage>55</fpage><lpage>119</lpage><pub-id pub-id-type="doi">10.3897/zookeys.407.7353</pub-id></mixed-citation></tp:treatment-meta><tp:nomenclature><label>2.</label><tp:taxon-name>
                            <tp:taxon-name-part taxon-name-part-type="genus">Amara</tp:taxon-name-part>
                            (<tp:taxon-name-part taxon-name-part-type="subgenus">Amara</tp:taxon-name-part>)
                            <tp:taxon-name-part taxon-name-part-type="species">congrua</tp:taxon-name-part>
                            <object-id xmlns:xlink="http://www.w3.org/1999/xlink" xlink:type="simple">http://species-id.net/wiki/Amara_congrua</object-id>
                        </tp:taxon-name><tp:taxon-authority>Morawitz, 1863</tp:taxon-authority><xref ref-type="fig" rid="F3">Figs 5b–c, e</xref><xref ref-type="fig" rid="F4">, 6b</xref><xref ref-type="fig" rid="F5">, 7e–f</xref><xref ref-type="fig" rid="F8">, 10</xref><xref ref-type="fig" rid="F20">, 22b</xref><xref ref-type="fig" rid="F25">, 27</xref><xref ref-type="fig" rid="F26"/><xref ref-type="fig" rid="F27"/><xref ref-type="fig" rid="F28">–30</xref><tp:nomenclature-citation-list><tp:nomenclature-citation><tp:taxon-name>Amara mongolica</tp:taxon-name><comment> Motschulsky, 1844: 185, nomen oblitum. Type material: Number of syntypes not specified and unknown, a fragmentary male specimen in ZMMU (<xref ref-type="bibr" rid="B44">Keleinikova 1976</xref>: 206) identified as holotype in that collection by Hieke. Type locality: “sur la frontière de la Mongolie”, probably northeastern China, Outer Manchuria (now Primorsky Krai of Russia). Synonymy suggested by <xref ref-type="bibr" rid="B61">Morawitz 1863b</xref>: 63, synonymized by <xref ref-type="bibr" rid="B21">Hieke (1973</xref>: 116).</comment></tp:nomenclature-citation><tp:nomenclature-citation><tp:taxon-name>Amara (Amara) congrua</tp:taxon-name><comment> Morawitz, 1863b: 62. Type material: Number of syntypes not specified, but at least several, with 5 syntypes in ZIN; lectotype male and 1 paralectotype designated by <xref ref-type="bibr" rid="B21">Hieke (1973</xref>: 25), the 3 other syntypes (paralectotypes) are adults of <italic><tp:taxon-name>Amara chalcites</tp:taxon-name></italic> Dejean. Type locality: Japan: Hakodate.</comment></tp:nomenclature-citation><tp:nomenclature-citation><tp:taxon-name>Amara zimmermanni</tp:taxon-name><comment> Putzeys, 1875: LI (röm. 51) [nec Heer, 1837: 38]. Type material: Number of syntypes not specified, but at least several, with 3 syntypes in IRSNB and 2 in DEI (<xref ref-type="bibr" rid="B16">Döbler 1975</xref>: 148); two of those syntypes are adults of <italic><tp:taxon-name>Amara chalcites</tp:taxon-name></italic> Dejean, and the specimen from Kyoto in IRSNB, which has been considered as “Type”, is an adult of <italic><tp:taxon-name>Amara congrua</tp:taxon-name></italic> Morawitz. Type locality: Japan, Kyoto. Synonymized by <xref ref-type="bibr" rid="B21">Hieke (1973</xref>: 23), previously synonymized incorrectly with <italic><tp:taxon-name>Amara chalcites</tp:taxon-name></italic> Dejean by <xref ref-type="bibr" rid="B7">Bates (1876</xref>: 4).</comment></tp:nomenclature-citation><tp:nomenclature-citation><tp:taxon-name>Amara striatella</tp:taxon-name><comment> Putzeys, 1875: LII (röm. 52). Type material: Number of syntypes not specified, but 4 of them in IRSNB; lectotype male designated by <xref ref-type="bibr" rid="B21">Hieke (1973</xref>: 27); one of those syntypes is an adult of <italic><tp:taxon-name>Amara chalcites</tp:taxon-name></italic> Dejean. Type locality: Japan, Kyoto. Synonymized by <xref ref-type="bibr" rid="B21">Hieke (1973</xref>: 23), previously synonymized incorrectly with <italic><tp:taxon-name>Amara chalcites</tp:taxon-name></italic> Dejean (as «var. <italic>striatella</italic>») by <xref ref-type="bibr" rid="B8">Bates (1883</xref>: 242).</comment></tp:nomenclature-citation><tp:nomenclature-citation><tp:taxon-name>Amara (Amara) mandzhurica</tp:taxon-name><comment> Lutshnik, 1935: 257. Type material: Holotype female (not a male as stated by Lutshnik) in ZIN. Type locality: China: Manchuria: “Ertzendjantzy”. Synonymized by <xref ref-type="bibr" rid="B21">Hieke (1973</xref>: 58).</comment></tp:nomenclature-citation><tp:nomenclature-citation><tp:taxon-name>Amara (Amara) ovatoides</tp:taxon-name><comment> Baliani, 1943: 38. Type material: Holotype female (not a male as stated by Baliani, but as can be seen in his <xref ref-type="fig" rid="F1">Fig. 1</xref>), in MCSNG. Type locality: China, Shanghai. Synonymized by <xref ref-type="bibr" rid="B23">Hieke (1978</xref>: 314).</comment></tp:nomenclature-citation><tp:nomenclature-citation><tp:taxon-name>Amara (Amara) abnormalis</tp:taxon-name><comment> Jedlička, 1956: 213. Type material: Holotype and 1 paratype in ZFMK, 2 paratypes in NMPC. Type locality: China, Fujian, Kuatun. Synonymized by <xref ref-type="bibr" rid="B21">Hieke (1973</xref>: 2).</comment></tp:nomenclature-citation></tp:nomenclature-citation-list></tp:nomenclature><tp:treatment-sec sec-type="Diagnosis"><title>Diagnosis.</title><p>Adults of this species (<xref ref-type="fig" rid="F8">Fig. 10</xref>) can be distinguished from those of all other species in the region by the following combination of character states: body length 9–10 mm; base of the pronotum evenly convex from one side to the other, outer basal impressions absent or only very faintly suggested; elytra with parascutellar pore puncture present; medial protibial spurs simple; tarsomere 5 of hind tarsi with two or (in a few specimens) three pairs of setae ventrally (<xref ref-type="fig" rid="F4">Fig. 6b</xref>); last abdominal sternite of male with one pair (<xref ref-type="fig" rid="F3">Fig. 5e</xref>) <!--PageBreak--><!--PageBreak-->and female with two pairs (<xref ref-type="fig" rid="F3">Fig. 5c</xref>) of setiferous punctures near hind margin; sclerites of internal sac of median lobe of male aedeagus with form as in <xref ref-type="fig" rid="F5">Fig. 7e–f</xref>.</p><fig id="F5" position="float" orientation="portrait"><label>Figure 7.</label><caption><p>Apical and subapical region of median lobe (dorsal aspect) and apex of right paramere (medial aspect) of aedeagus of males. <bold>a–b</bold> <italic><tp:taxon-name>Amara silvestrii</tp:taxon-name></italic> Baliani <bold>c–d</bold> <italic><tp:taxon-name>Amara shaanxiensis</tp:taxon-name></italic> Hieke <bold>e–f</bold> <italic><tp:taxon-name>Amara congrua</tp:taxon-name></italic> Morawitz.</p></caption><graphic xmlns:xlink="http://www.w3.org/1999/xlink" xlink:href="zookeys-407-055-g005.jpg" position="float" orientation="portrait" xlink:type="simple"/></fig></tp:treatment-sec><tp:treatment-sec sec-type="Habitat distribution"><title>Habitat distribution.</title><p>Specimens of this species were collected in daytime from under stones and other cover in open roadside areas with scattered grasses and shrubs (<xref ref-type="fig" rid="F20">Fig. 22b</xref>), at the edges of agricultural fields, including wet and dry rice paddies, and on open banks of streams, and in these same habitats at night, when beetles were found active on bare substrate. Specimens were found at elevations ranging from 892 to 2000 m. The only other <italic><tp:taxon-name>Amara</tp:taxon-name></italic> species members of which were found syntopic with those of <italic><tp:taxon-name>Amara congrua</tp:taxon-name></italic> was <italic><tp:taxon-name>Amara latithorax</tp:taxon-name></italic>, with adults of both species found together at only one site at an elevation of 1223 m.</p></tp:treatment-sec><tp:treatment-sec sec-type="Geographical distribution within the Gaoligong Shan"><title>Geographical distribution within the Gaoligong Shan.</title><p><xref ref-type="fig" rid="F8">Fig. 10d</xref>. We examined a total of 33 specimens (17 males and 16 females) from the following localities: <bold><italic>Fugong County</italic>:</bold> Lumadeng Township (Chihengdi village, <named-content xmlns:xlink="http://www.w3.org/1999/xlink" content-type="dwc:verbatimCoordinates" xlink:type="simple">26.98749°, 98.86310°</named-content>, 1230 m, 29 April 2004, D.H. Kavanaugh &amp; H.B. Liang collectors [3 males and 2 females; CAS, IOZ]); Shangpa Township (road on west side of Nu Jiang S of Shangpa, <named-content xmlns:xlink="http://www.w3.org/1999/xlink" content-type="dwc:verbatimCoordinates" xlink:type="simple">26.88952°, 98.86539°</named-content>, 1223 m, 22 April 2004, D.H. Kavanaugh &amp; C.E. Griswold collectors [1 male and 1 female; CAS]). <bold><italic>Gongshan County</italic>:</bold> Cikai Township (<named-content xmlns:xlink="http://www.w3.org/1999/xlink" content-type="dwc:verbatimCoordinates" xlink:type="simple">27.27064°, 98.66557°</named-content>, 1500 m, 28 June 2000, D.H. Kavanaugh &amp; H.B. Liang collectors [1 male; CAS]); Heiwadi village (<named-content xmlns:xlink="http://www.w3.org/1999/xlink" content-type="dwc:verbatimCoordinates" xlink:type="simple">27.78594°, 98.60117°</named-content>, 1880-2000 m, 28 June 2000, D.H. Kavanaugh &amp; H.B. Liang collectors [1 female; IOZ]). <bold><italic>Lushui County</italic>:</bold> Liuku Township (Laimo village, <named-content xmlns:xlink="http://www.w3.org/1999/xlink" content-type="dwc:verbatimCoordinates" xlink:type="simple">25.82767°, 98.85120°</named-content>, 892 m, 15 May 2004, H.B. Liang &amp; X.Y. Li collectors [1 male and 1 female; CAS, IOZ]). <bold><italic>Tengchong County</italic>:</bold> Hehua Township (3.8 km S of Hehua along Daying Jiang at Nangyan village, <named-content xmlns:xlink="http://www.w3.org/1999/xlink" content-type="dwc:verbatimCoordinates" xlink:type="simple">24.93873°, 98.38444°</named-content>, 1140 m, 2 June 2006, D.H. Kavanaugh, R.L. Brett &amp; D.Z. Dong collectors [1 female; CAS]), (5.4 km S of Hehua along Daying Jiang at Dengma village, <named-content xmlns:xlink="http://www.w3.org/1999/xlink" content-type="dwc:verbatimCoordinates" xlink:type="simple">24.92346°, 98.38612°</named-content>, 1105 m, 2 June 2006, D.H. Kavanaugh, R.L. Brett &amp; D.Z. Dong collectors [1 female; IOZ]; Jietou Township (stream 0.7 km N of Jietou, <named-content xmlns:xlink="http://www.w3.org/1999/xlink" content-type="dwc:verbatimCoordinates" xlink:type="simple">25.43128°, 98.64773°</named-content>, 1564 m, 22 May 2006, D.H. Kavanaugh, R.L. Brett &amp; H.B. Liang collectors [3 males and 2 females; CAS, IOZ]); Qingshui Township (Liangyang village in Rehai area, <named-content xmlns:xlink="http://www.w3.org/1999/xlink" content-type="dwc:verbatimCoordinates" xlink:type="simple">24.94919°, 98.44921°</named-content>, 1450 m, 1 June 2006, D.H. Kavanaugh, R.L. Brett, H.D. Liang, D.Z. Dong &amp; P. Hu collectors [1 female; IOZ]); Qushi Township (Longchuan Jiang at Qinqiao in Qinqiao village, <named-content xmlns:xlink="http://www.w3.org/1999/xlink" content-type="dwc:verbatimCoordinates" xlink:type="simple">25.27250°, 98.60083°</named-content>, 1464 m, 6 June 2006, D.H. Kavanaugh, R.L. Brett &amp; D.Z. Dong collectors [7 males and 5 females; CAS, IOZ, ZMHB]); Shangying Township (Bawan-Tengchong Road KM 63, <named-content xmlns:xlink="http://www.w3.org/1999/xlink" content-type="dwc:verbatimCoordinates" xlink:type="simple">25.02917°, 98.66917°</named-content>, 1360 m, 19 October 2003, H.B. Liang &amp; X.C. Shi collectors [1 female; IOZ]); Wuhe Township (west bank of Longchuan Jiang at Tongjiazhuang village, <named-content xmlns:xlink="http://www.w3.org/1999/xlink" content-type="dwc:verbatimCoordinates" xlink:type="simple">24.89284°, 98.67439°</named-content>, 1210 m, H.B. Liang collector 24 May 2005 [1 male; IOZ]).</p><p>Members of this species were collected from the northern to the southern parts of the study area (Core Areas 2, 3, 5 and 6), but they were found only on the eastern side of the mountain range in northern and central areas (Core Areas 2,3 and 5) and only on the western versant in the southern part (Core Area 6). This distribution pattern is most likely an artifact of inadequate sampling on the western slope of the mountain range, much of which is in Myanmar.</p><!--PageBreak--></tp:treatment-sec><tp:treatment-sec sec-type="Overall geographical distribution"><title>Overall geographical distribution.</title><p><xref ref-type="fig" rid="F25">Fig. 27</xref>. This species has been recorded from China (Beijing, Fujian, Gansu, Guizhou, Hebei, Heilongjiang, Hongkong, Hubei, Jiangsu, Jiangxi, Jilin, Liaoning, Nei Mongol, Shaanxi, Shanghai, Sichuan, Yunnan and Zhejian Provinces), Japan (southern half), Laos, North and South Korea, Myanmar (extreme north), Russia (Primorskij Krai), Taiwan and Vietnam (extreme north).</p></tp:treatment-sec><tp:treatment-sec><!--Section generated to contain objects referenced in tp:taxon-treatment.--><fig id="F3" position="float" orientation="portrait"><label>Figure 5.</label><caption><p>Tibial and abdominal apices. <bold>a–b</bold> right tibial apices, lateroventral aspect; a. <italic><tp:taxon-name>Amara davidi</tp:taxon-name></italic> Tschitshérine <bold>b</bold> <italic><tp:taxon-name>Amara sikkimensis</tp:taxon-name></italic> Andrewes, typical of all other <italic><tp:taxon-name>Amara</tp:taxon-name></italic> species of the area <bold>c–e</bold> abdominal apices, ventral aspect, with white arrows indicating insertion points for setae <bold>c</bold> <italic><tp:taxon-name>Amara sikkimensis</tp:taxon-name></italic>, typical of all <italic><tp:taxon-name>Amara</tp:taxon-name></italic> females <bold>d</bold> <italic><tp:taxon-name>Amara sikkimensis</tp:taxon-name></italic> Andrewes male <bold>e</bold> <italic><tp:taxon-name>Amara latithorax</tp:taxon-name></italic> Baliani, typical of males of all other <italic><tp:taxon-name>Amara</tp:taxon-name></italic> species of the area.</p></caption><graphic xmlns:xlink="http://www.w3.org/1999/xlink" xlink:href="zookeys-407-055-g003.jpg" position="float" orientation="portrait" xlink:type="simple"/></fig><fig id="F4" position="float" orientation="portrait"><label>Figure 6.</label><caption><p>Tarsomere 5 of left hind tarsus, medial aspect. <bold>a</bold> <italic><tp:taxon-name>Amara pingshiangi</tp:taxon-name></italic> Jedlička <bold>b</bold> <italic><tp:taxon-name>Amara sikkimensis</tp:taxon-name></italic> Andrewes, typical of all other <italic><tp:taxon-name>Amara</tp:taxon-name></italic> species of the area.</p></caption><graphic xmlns:xlink="http://www.w3.org/1999/xlink" xlink:href="zookeys-407-055-g004.jpg" position="float" orientation="portrait" xlink:type="simple"/></fig><fig id="F8" position="float" orientation="portrait"><label>Figure 10.</label><caption><p><italic><tp:taxon-name>Amara (Amara) congrua</tp:taxon-name></italic> Morawitz. <bold>a</bold> dorsal habitus (CASENT1039647) <bold>b–c</bold> median lobe of aedeagus of male (CASENT1039647) <bold>b</bold> left lateral aspect <bold>c</bold> dorsal aspect; scale lines = 1.0 mm <bold>d</bold> Map of localities records (red circles) for <italic><tp:taxon-name>Amara congrua</tp:taxon-name></italic> in the Gaoligong Shan region, scale line = 100 km.</p></caption><graphic xmlns:xlink="http://www.w3.org/1999/xlink" xlink:href="zookeys-407-055-g008.jpg" position="float" orientation="portrait" xlink:type="simple"/></fig><fig id="F20" position="float" orientation="portrait"><label>Figure 22.</label><caption><p>Photographs of habitats for <italic><tp:taxon-name>Amara</tp:taxon-name></italic> species in the Gaoligong Shan region. a. Baoshan-Tengchong Road at Nankang Yakou, elevation 2130 m; habitat in which specimens of <italic><tp:taxon-name>Amara birmana</tp:taxon-name></italic>, <italic><tp:taxon-name>Amara davidi</tp:taxon-name></italic>, <italic><tp:taxon-name>Amara dissimilis</tp:taxon-name></italic>, <italic><tp:taxon-name>Amara lucidissima</tp:taxon-name></italic> and <italic><tp:taxon-name>Amara shaanxiensis</tp:taxon-name></italic> were collected. b. Gongshan County, Cikai Township, Heiwadi Village area, elevation 1800 m; habitat in which specimens of <italic><tp:taxon-name>Amara congrua</tp:taxon-name></italic> and <italic><tp:taxon-name>Amara latithorax</tp:taxon-name></italic> were collected.</p></caption><graphic xmlns:xlink="http://www.w3.org/1999/xlink" xlink:href="zookeys-407-055-g020.jpg" position="float" orientation="portrait" xlink:type="simple"/></fig><fig id="F25" position="float" orientation="portrait"><label>Figure 27.</label><caption><p>Map showing approximate overall geographical distributions of species occurring in the Gaoligong Shan region (ranges that extend to the upper right corner of the map are truncated there but continue northeast to Japan and the Russian Far East); dashed lines connect apparently significant disjunct areas of the range of a species; scale line = 500 km. <bold>1</bold> <italic><tp:taxon-name>Amara (Amara) congrua</tp:taxon-name></italic> Morawitz <bold>2</bold> <italic><tp:taxon-name>Amara (Bradytus) simplicidens</tp:taxon-name></italic> Morawitz <bold>3</bold> <italic><tp:taxon-name>Amara (Zezea) davidi</tp:taxon-name></italic> Tschitschérine <bold>4</bold> <italic><tp:taxon-name>Amara (Bradytus) pingshiangi</tp:taxon-name></italic> Jedlička <bold>5</bold> <italic><tp:taxon-name>Amara (Reductocelia) lucidissima</tp:taxon-name></italic> Baliani <bold>6</bold> <italic><tp:taxon-name>Amara (Amara) silvestrii</tp:taxon-name></italic> Baliani <bold>7</bold> <italic><tp:taxon-name>Amara (Amara) shaanxiensis</tp:taxon-name></italic> Hieke; <bold>8</bold> <italic><tp:taxon-name>Amara (Xenocelia) sikkimensis</tp:taxon-name></italic> Andrewes <bold>9</bold> <italic><tp:taxon-name>Amara (Harpaloamara) latithorax</tp:taxon-name></italic> Baliani <bold>10</bold> <italic><tp:taxon-name>Amara (Bradytus) chalciope</tp:taxon-name></italic> (Bates) <bold>11</bold> <italic><tp:taxon-name>Amara (Bradytus) dissimilis</tp:taxon-name></italic> Tschitschérine <bold>12</bold> <italic><tp:taxon-name>Amara (Pseudoamara) birmana</tp:taxon-name></italic> Baliani; <bold>13</bold> <italic><tp:taxon-name>Amara (Bradytus) elegantula</tp:taxon-name></italic> Tschitschérine.</p></caption><graphic xmlns:xlink="http://www.w3.org/1999/xlink" xlink:href="zookeys-407-055-g025.jpg" position="float" orientation="portrait" xlink:type="simple"/></fig><fig id="F26" position="float" orientation="portrait"><label>Figure 28.</label><caption><p>Chart showing the representation of <italic><tp:taxon-name>Amara</tp:taxon-name></italic> species in project-designated Core Areas (see <xref ref-type="fig" rid="F2">Fig. 3</xref>) in the Gaoligong Shan region.</p></caption><graphic xmlns:xlink="http://www.w3.org/1999/xlink" xlink:href="zookeys-407-055-g026.jpg" position="float" orientation="portrait" xlink:type="simple"/></fig><fig id="F2" position="float" orientation="portrait"><label>Figures 2–4.</label><caption><p><bold>2</bold> Map showing natural extent of study area, colored in gray (however, sampling was permitted only in those portions in Yunnan Province <bold>3</bold> Map showing location of core sampling areas <bold>4</bold> Map showing locations of all entomological sampling sites.</p></caption><graphic xmlns:xlink="http://www.w3.org/1999/xlink" xlink:href="zookeys-407-055-g002.jpg" position="float" orientation="portrait" xlink:type="simple"/></fig><fig id="F27" position="float" orientation="portrait"><label>Figure 29.</label><caption><p>Chart illustrating the altitudinal ranges of <italic><tp:taxon-name>Amara</tp:taxon-name></italic> species represented in the Gaoligong Shan region.</p></caption><graphic xmlns:xlink="http://www.w3.org/1999/xlink" xlink:href="zookeys-407-055-g027.jpg" position="float" orientation="portrait" xlink:type="simple"/></fig><fig id="F28" position="float" orientation="portrait"><label>Figure 30.</label><caption><p>Chart illustrating the co-occurence (syntopy) of <italic><tp:taxon-name>Amara</tp:taxon-name></italic> species in samples from the same habitats and at the same sites in the Gaoligong Shan region.</p></caption><graphic xmlns:xlink="http://www.w3.org/1999/xlink" xlink:href="zookeys-407-055-g028.jpg" position="float" orientation="portrait" xlink:type="simple"/></fig><fig id="F1" position="float" orientation="portrait"><label>Figure 1.</label><caption><p>Map of Asia with study region outlined; scale line = 500 km. Modified from Wikimedia Commons, World Atlas of the World, at URL: <ext-link xmlns:xlink="http://www.w3.org/1999/xlink" ext-link-type="uri" xlink:href="http://upload.wikimedia.org/wikipedia/commons/8/8f/Whole_world_-_land_and_oceans_12000.jpg" xlink:type="simple">http://upload.wikimedia.org/wikipedia/commons/8/8f/Whole_world_-_land_and_oceans_12000.jpg</ext-link></p></caption><graphic xmlns:xlink="http://www.w3.org/1999/xlink" xlink:href="zookeys-407-055-g001.jpg" position="float" orientation="portrait" xlink:type="simple"/></fig></tp:treatment-sec><ref-list><ref id="B44"><mixed-citation xmlns:xlink="http://www.w3.org/1999/xlink" xlink:type="simple"><person-group><name name-style="western"><surname>Keleinikova</surname><given-names>SI</given-names></name></person-group> (<year>1976</year>) <article-title>V. I. Motschulsky’s types of Coleoptera in the collection of the Zoological Museum MGU, 1. Carabidae.</article-title><source>Sbornik Trudov Zoologicheskogo Muzeia MGU</source><volume>15</volume>: <fpage>183</fpage>-<lpage>224</lpage>.</mixed-citation></ref><ref id="B61"><mixed-citation xmlns:xlink="http://www.w3.org/1999/xlink" xlink:type="simple"><person-group><name name-style="western"><surname>Morawitz</surname><given-names>A</given-names></name></person-group> (<year>1863b</year>) <article-title>Beitrag zur Käferfauna der Insel Jesso, 1. Cicindelidae et Carabici.</article-title><source>Mémoires de l’Académie Impériale des Sciences de St. Pétersbourg</source> (<volume-series>7</volume-series>) <volume>6</volume>: <fpage>1</fpage>–<lpage>84</lpage>.</mixed-citation></ref><ref id="B21"><mixed-citation xmlns:xlink="http://www.w3.org/1999/xlink" xlink:type="simple"><person-group><name name-style="western"><surname>Hieke</surname><given-names>F</given-names></name></person-group> (<year>1973</year>) <article-title>Beitrag zur Synonymie der paläarktischen <italic>Amara</italic>-Arten (Coleoptera, Carabidae).</article-title><source>Deutsche Entomologische Zeitschrift (N. F.)</source><volume>20</volume>: <fpage>1</fpage>-<lpage>125</lpage>.</mixed-citation></ref><ref id="B16"><mixed-citation xmlns:xlink="http://www.w3.org/1999/xlink" xlink:type="simple"><person-group><name name-style="western"><surname>Döbler</surname><given-names>H</given-names></name></person-group> (<year>1975</year>) <article-title>Katalog der in den Sammlungen des ehemaligen Deutschen Entomologischen Institutes aufbewahrten Typen - XII (Coleoptera: Carabidae).</article-title><source>Beiträge zur Entomologie, Deutsches Entomologisches Institut</source><volume>28</volume>: <fpage>99</fpage>-<lpage>150</lpage></mixed-citation></ref><ref id="B7"><mixed-citation xmlns:xlink="http://www.w3.org/1999/xlink" xlink:type="simple"><person-group><name name-style="western"><surname>Bates</surname><given-names>HW</given-names></name></person-group> (<year>1876</year>) <article-title>Additions to the list of geadephagous Coleoptera of Japan, with synonimic and other remarks.</article-title><source>The Transactions of the Entomological Society of London</source><volume>1876</volume>: <fpage>1</fpage>-<lpage>5</lpage>.</mixed-citation></ref><ref id="B8"><mixed-citation xmlns:xlink="http://www.w3.org/1999/xlink" xlink:type="simple"><person-group><name name-style="western"><surname>Bates</surname><given-names>HW</given-names></name></person-group> (<year>1883</year>) <article-title>11. Supplement to the Geodephagous Coleoptera of Japan, chiefly from the collection of Mr. George Lewis, made during his second visit, from February, 1880, to September, 1881.</article-title><source>The Transactions of the Entomological Society of London</source><volume>1883</volume>: <fpage>205</fpage>-<lpage>290</lpage>.</mixed-citation></ref><ref id="B23"><mixed-citation xmlns:xlink="http://www.w3.org/1999/xlink" xlink:type="simple"><person-group><name name-style="western"><surname>Hieke</surname><given-names>F</given-names></name></person-group> (<year>1978</year>) <article-title>Revision der <italic>Amara</italic>-Untergattung <italic>Percosia</italic> Zimm. und Bemerkungen zu anderen <italic>Amara</italic>-Arten (Col., Carabidae).</article-title><source>Deutsche Entomologische Zeitschrift</source> (<series>N. F.</series>) <volume>25</volume>: <fpage>215</fpage>-<lpage>326</lpage>.</mixed-citation></ref></ref-list></tp:taxon-treatment>
