# Supplementary material for: Inventory of the carabid beetle fauna of the Gaoligong Mountains, western Yunnan Province, China: species of the tribe Zabrini (Coleoptera, Carabidae)
Source: Zookeys. 2014 May 8;(407):55–119. doi: 10.3897/zookeys.407.7353 (PMC4042703; doi:10.3897/zookeys.407.7353)
Supplement: XML Treatment for Amara (Amara) silvestrii [file zookeys.407.7353-treatment3.xml]

<!DOCTYPE tp:taxon-treatment
  PUBLIC "-//TaxonX//DTD Taxonomic Treatment Publishing DTD v0 20100105//EN" "tax-treatment-NSO.dtd">
<tp:taxon-treatment xmlns:tp="http://www.plazi.org/taxpub"><tp:treatment-meta><mixed-citation publication-type="journal"><person-group><name><surname>Kavanaugh</surname><given-names>David H.</given-names></name><name><surname>Hieke</surname><given-names>Fritz</given-names></name><name><surname>Liang</surname><given-names>Hongbin</given-names></name><name><surname>Dong</surname><given-names>Dazhi</given-names></name></person-group><article-title>Inventory of the carabid beetle fauna of the Gaoligong Mountains, western Yunnan Province, China: species of the tribe Zabrini (Coleoptera, Carabidae)</article-title><source>Zookeys</source><day>8</day><month>5</month><year>2014</year><volume>2014</volume><issue>407</issue><fpage>55</fpage><lpage>119</lpage><pub-id pub-id-type="doi">10.3897/zookeys.407.7353</pub-id></mixed-citation></tp:treatment-meta><tp:nomenclature><label>3.</label><tp:taxon-name>
                            <tp:taxon-name-part taxon-name-part-type="genus">Amara</tp:taxon-name-part>
                            (<tp:taxon-name-part taxon-name-part-type="subgenus">Amara</tp:taxon-name-part>)
                            <tp:taxon-name-part taxon-name-part-type="species">silvestrii</tp:taxon-name-part>
                            <object-id xmlns:xlink="http://www.w3.org/1999/xlink" xlink:type="simple">http://species-id.net/wiki/Amara_silvestrii</object-id>
                        </tp:taxon-name><tp:taxon-authority>Baliani, 1937</tp:taxon-authority><xref ref-type="fig" rid="F3">Figs 5b–c</xref><xref ref-type="fig" rid="F3">, 5e</xref><xref ref-type="fig" rid="F4">, 6b</xref><xref ref-type="fig" rid="F5">, 7a–b</xref><xref ref-type="fig" rid="F9">, 11</xref><xref ref-type="fig" rid="F21">, 23a</xref><xref ref-type="fig" rid="F25">, 27</xref><xref ref-type="fig" rid="F26"/><xref ref-type="fig" rid="F27"/><xref ref-type="fig" rid="F28">–30</xref><tp:nomenclature-citation-list><tp:nomenclature-citation><tp:taxon-name>Amara (Amara) silvestrii</tp:taxon-name><comment> Baliani, 1937: 179. Type material: Holotype male in MCSNG. Type locality: China, Yunnan “Yunnan-fu”.</comment></tp:nomenclature-citation></tp:nomenclature-citation-list></tp:nomenclature><tp:treatment-sec sec-type="Diagnosis"><title>Diagnosis.</title><p>Adults of this species (<xref ref-type="fig" rid="F9">Fig. 11</xref>) can be distinguished from those of all other species in the region by the following combination of character states: body length 9–10 mm; base of pronotum slightly flattened at the sides, only the middle part evenly convex, coarsely punctuate, outer basal impressions shallow and obliquely linear (<xref ref-type="fig" rid="F9">Fig. 11a</xref>); elytra with parascutellar pore puncture present; medial protibial spurs simple; tarsomere 5 of hind tarsi with two or (in a few specimens) three pairs of setae ventrally (<xref ref-type="fig" rid="F4">Fig. 6b</xref>); last abdominal sternite of male with one pair (<xref ref-type="fig" rid="F3">Fig. 5e</xref>) and female with two pairs (<xref ref-type="fig" rid="F3">Fig. 5c</xref>) of setiferous punctures near hind margin; male aedeagus with median lobe distinctly broader in apical one-third than more basally, apical lamella shorter, broadly rounded apically and with sides only slightly convergent subapically (<xref ref-type="fig" rid="F9">Fig. 11c</xref>), sclerites of internal sac with form as in <xref ref-type="fig" rid="F5">Fig. 7a–b</xref>.</p></tp:treatment-sec><tp:treatment-sec sec-type="Habitat distribution"><title>Habitat distribution.</title><p>Specimens of this species were collected in daytime from under stones and other cover in open roadside areas (<xref ref-type="fig" rid="F21">Fig. 23a</xref>) and meadows with scattered grasses and shrubs, at the edges of agricultural fields, including wet and dry rice paddies, under clods of soil in recently tilled fields and on open banks of streams, and in these same habitats at night, when beetles were found active on bare substrate. They were also collected under debris and in leaf litter in deciduous forests and also in crevices between stones in a talus slope. Members of this species were found at elevations ranging from 1515 to 3000 m, syntopic with adults of <italic><tp:taxon-name>Amara birmana</tp:taxon-name></italic>, <italic><tp:taxon-name>Amara chalciope</tp:taxon-name></italic>, <italic><tp:taxon-name>Amara davidi</tp:taxon-name></italic>, <italic><tp:taxon-name>Amara lucidissima</tp:taxon-name></italic>, <italic><tp:taxon-name>Amara shaanxiensis</tp:taxon-name></italic>, and <italic><tp:taxon-name>Amara sikkimensis</tp:taxon-name></italic> at one or more sites.</p></tp:treatment-sec><tp:treatment-sec sec-type="Geographical distribution within the Gaoligong Shan"><title>Geographical distribution within the Gaoligong Shan.</title><p><xref ref-type="fig" rid="F9">Fig. 11d</xref>. We examined a total of 34 specimens (18 males and 16 females) from the following localities: <bold><!--PageBreak--><!--PageBreak--><italic>Fugong County</italic>:</bold> Lishadi Township (Shibali area, <named-content xmlns:xlink="http://www.w3.org/1999/xlink" content-type="dwc:verbatimCoordinates" xlink:type="simple">27.16536°, 98.78003°</named-content>, 2535 m, D.H. Kavanaugh, P. Paquin &amp; D.Z. Dong collectors [1 female; CAS]), (0.5 km W of Shibali, <named-content xmlns:xlink="http://www.w3.org/1999/xlink" content-type="dwc:verbatimCoordinates" xlink:type="simple">27.16665°, 98.77936°</named-content>, 2537 m, 18 August 2005, P. Paquin collector [1 male and 1 female; CAS]), (below Shibali on Yaping Road, <named-content xmlns:xlink="http://www.w3.org/1999/xlink" content-type="dwc:verbatimCoordinates" xlink:type="simple">27.16520°, 98.77980°</named-content>, 2530 m, 24 April 2004m, H.B. Liang &amp; X.Y. Li collectors [1 male; IOZ]), (7.5 km below Shibali on Yaping Road, <named-content xmlns:xlink="http://www.w3.org/1999/xlink" content-type="dwc:verbatimCoordinates" xlink:type="simple">27.14627°, 98.81559°</named-content>, 2030 m, 3 May 2004, H.B. Liang &amp; M. Xi collectors [1 female; IOZ]); Lumadeng Township (0.5 km W of Lao Shibali on Lao Shibali Road, <named-content xmlns:xlink="http://www.w3.org/1999/xlink" content-type="dwc:verbatimCoordinates" xlink:type="simple">27.08072°, 98.76920°</named-content>, 2305 m, 22 August 2008, P. Paquin collector [1 male; CAS]), (South Fork of Yamu He at Yejiadi, <named-content xmlns:xlink="http://www.w3.org/1999/xlink" content-type="dwc:verbatimCoordinates" xlink:type="simple">27.08994°, 98.77325°</named-content>, 2307 m, 10 May 2004, H.B. Liang collector [2 males and 1 female; CAS, IOZ); Maji Township (Majimi village near power station on Gaxie He, <named-content xmlns:xlink="http://www.w3.org/1999/xlink" content-type="dwc:verbatimCoordinates" xlink:type="simple">27.39630°, 98.81701°</named-content>, 1567 m, 28 April, 2004, H.B. Liang collector [1 male; IOZ]). <bold><italic>Gongshan County</italic>:</bold> Cikai (<named-content xmlns:xlink="http://www.w3.org/1999/xlink" content-type="dwc:verbatimCoordinates" xlink:type="simple">27.74972°, 98.66444°</named-content>, 1515 m, 5 October 2002, H.B. Liang &amp; W.D. Ba [1 female; IOZ]); Dabadi (41 km W of Cikai on Dulong Valley Road, <named-content xmlns:xlink="http://www.w3.org/1999/xlink" content-type="dwc:verbatimCoordinates" xlink:type="simple">27.79655°, 98.50562°</named-content>, 3000 m, 27 September to 6 October 2002, D.H. Kavanaugh, P.E. Marek, H.B. Liang &amp; D.Z. Dong collectors [5 males and 6 females; CAS, IOZ, ZMHB]); Heiwadi (16.8 km W of Cikai on Dulong Valley Road, <named-content xmlns:xlink="http://www.w3.org/1999/xlink" content-type="dwc:verbatimCoordinates" xlink:type="simple">27.79584°, 98.58443°</named-content>, 2020 m, 15 and 20 April 2002, H.B. Liang, W.D. Ba &amp; C.G. Jin collectors [2 males and 1 female; IOZ, ZMHB]); Qiqi area (<named-content xmlns:xlink="http://www.w3.org/1999/xlink" content-type="dwc:verbatimCoordinates" xlink:type="simple">27.71542°, 98.56529°</named-content>, 2000-2020 m, 9-14 July 2000, D.H. Kavanaugh &amp; H.B. Liang collectors [1 female; CAS]); Cikai Township (8.3 to 13.1 km NW of Cikai on Dulong Valley Road, <named-content xmlns:xlink="http://www.w3.org/1999/xlink" content-type="dwc:verbatimCoordinates" xlink:type="simple">27.75653°, 98.58214°</named-content>, 2620-3000 m, 23 September 2002, D.H. Kavanaugh, P.E. Marek &amp; D.Z. Dong collectors [1 female; CAS]). <bold><italic>Lushui County</italic>:</bold> Luzhang Township (Yaojiaping He at Pianma Road, <named-content xmlns:xlink="http://www.w3.org/1999/xlink" content-type="dwc:verbatimCoordinates" xlink:type="simple">25.97722°, 98.71091°</named-content>, 2527 m, 20 May 2005, D.H. Kavanaugh, C.E. Griwold, H.B. Liang, D.Z. Dong &amp; G. Tang collectors [1 male; CAS]); Pianma Township (6 km ESE of Pianma, <named-content xmlns:xlink="http://www.w3.org/1999/xlink" content-type="dwc:verbatimCoordinates" xlink:type="simple">26.00808°, 98.65921°</named-content>, 2210 m, 15 May 2005, H.B. Liang &amp; D.Z. Dong collectors [2 males and 2 females; CAS, IOZ]). <bold><italic>Tengchong County</italic>:</bold> Jietou Township (Cha He at Shaba village, <named-content xmlns:xlink="http://www.w3.org/1999/xlink" content-type="dwc:verbatimCoordinates" xlink:type="simple">25.39256°, 98.70488°</named-content>, 1840 m, 25 May 2006, D.H. Kavanaugh, R.L. Brett &amp; D.Z. Dong collectors [1 male; CAS]); Qushi Township (Longchuan Jiang at Longkou village, <named-content xmlns:xlink="http://www.w3.org/1999/xlink" content-type="dwc:verbatimCoordinates" xlink:type="simple">25.28167°, 98.59167°</named-content>, 1500 m, D.H. Kavanaugh &amp; C.E. Griswold collectors [1 male; CAS]).</p><p>Members of this species were collected from the northern to the southern parts of the study area (Core Areas 2, 3, 5 and 6), but they were found only on the eastern side of the mountain range in northern half of the study area (Core Areas 2 and 3), on both side in the central part (Core Areas 3 and 4) and only on the western versant in the southern part (Core Area 6). This distribution pattern is most likely an artifact of inadequate sampling on the western slope of the mountain range in the north, some of which is in Myanmar.</p></tp:treatment-sec><tp:treatment-sec sec-type="Overall geographical distribution"><title>Overall geographical distribution.</title><p><xref ref-type="fig" rid="F25">Fig. 27</xref>. This species has been recorded from China (Gansu, Hubei, Shaanxi, Sichuan and Yunnan Provinces), Myanmar (extreme north) and Taiwan. Its occurrence in the study area represents the southwestern limit of its known geographical range.</p></tp:treatment-sec><tp:treatment-sec><!--Section generated to contain objects referenced in tp:taxon-treatment.--><fig id="F3" position="float" orientation="portrait"><label>Figure 5.</label><caption><p>Tibial and abdominal apices. <bold>a–b</bold> right tibial apices, lateroventral aspect; a. <italic><tp:taxon-name>Amara davidi</tp:taxon-name></italic> Tschitshérine <bold>b</bold> <italic><tp:taxon-name>Amara sikkimensis</tp:taxon-name></italic> Andrewes, typical of all other <italic><tp:taxon-name>Amara</tp:taxon-name></italic> species of the area <bold>c–e</bold> abdominal apices, ventral aspect, with white arrows indicating insertion points for setae <bold>c</bold> <italic><tp:taxon-name>Amara sikkimensis</tp:taxon-name></italic>, typical of all <italic><tp:taxon-name>Amara</tp:taxon-name></italic> females <bold>d</bold> <italic><tp:taxon-name>Amara sikkimensis</tp:taxon-name></italic> Andrewes male <bold>e</bold> <italic><tp:taxon-name>Amara latithorax</tp:taxon-name></italic> Baliani, typical of males of all other <italic><tp:taxon-name>Amara</tp:taxon-name></italic> species of the area.</p></caption><graphic xmlns:xlink="http://www.w3.org/1999/xlink" xlink:href="zookeys-407-055-g003.jpg" position="float" orientation="portrait" xlink:type="simple"/></fig><fig id="F4" position="float" orientation="portrait"><label>Figure 6.</label><caption><p>Tarsomere 5 of left hind tarsus, medial aspect. <bold>a</bold> <italic><tp:taxon-name>Amara pingshiangi</tp:taxon-name></italic> Jedlička <bold>b</bold> <italic><tp:taxon-name>Amara sikkimensis</tp:taxon-name></italic> Andrewes, typical of all other <italic><tp:taxon-name>Amara</tp:taxon-name></italic> species of the area.</p></caption><graphic xmlns:xlink="http://www.w3.org/1999/xlink" xlink:href="zookeys-407-055-g004.jpg" position="float" orientation="portrait" xlink:type="simple"/></fig><fig id="F5" position="float" orientation="portrait"><label>Figure 7.</label><caption><p>Apical and subapical region of median lobe (dorsal aspect) and apex of right paramere (medial aspect) of aedeagus of males. <bold>a–b</bold> <italic><tp:taxon-name>Amara silvestrii</tp:taxon-name></italic> Baliani <bold>c–d</bold> <italic><tp:taxon-name>Amara shaanxiensis</tp:taxon-name></italic> Hieke <bold>e–f</bold> <italic><tp:taxon-name>Amara congrua</tp:taxon-name></italic> Morawitz.</p></caption><graphic xmlns:xlink="http://www.w3.org/1999/xlink" xlink:href="zookeys-407-055-g005.jpg" position="float" orientation="portrait" xlink:type="simple"/></fig><fig id="F9" position="float" orientation="portrait"><label>Figure 11.</label><caption><p><italic><tp:taxon-name>Amara (Amara) silvestrii</tp:taxon-name></italic> Baliani. <bold>a</bold> dorsal habitus (CASENT1035225) <bold>b–c</bold> median lobe of aedeagus of male (CASENT1035225) <bold>b</bold> left lateral aspect <bold>c</bold> dorsal aspect; scale lines = 1.0 mm <bold>d</bold> Map of localities records (red circles) for <italic><tp:taxon-name>Amara silvestrii</tp:taxon-name></italic> in the Gaoligong Shan region, scale line = 100 km.</p></caption><graphic xmlns:xlink="http://www.w3.org/1999/xlink" xlink:href="zookeys-407-055-g009.jpg" position="float" orientation="portrait" xlink:type="simple"/></fig><fig id="F21" position="float" orientation="portrait"><label>Figure 23.</label><caption><p>Photographs of habitats for <italic><tp:taxon-name>Amara</tp:taxon-name></italic> species in the Gaoligong Shan region. <bold>a</bold> Lushui County, Yaojiaping just off Pianma Road, elevation 2600 m; habitat in which specimens of <italic><tp:taxon-name>Amara birmana</tp:taxon-name></italic>, <italic><tp:taxon-name>Amara sikkimensis</tp:taxon-name></italic> and <italic><tp:taxon-name>Amara silvestrii</tp:taxon-name></italic> were collected <bold>b</bold> Gongshan County, Dulong Valley, 2.8 km S of Longyuan Village, elevation 1660 m; habitat in which specimens of <italic><tp:taxon-name>Amara latithorax</tp:taxon-name></italic> and <italic><tp:taxon-name>Amara sikkimensis</tp:taxon-name></italic> were collected.</p></caption><graphic xmlns:xlink="http://www.w3.org/1999/xlink" xlink:href="zookeys-407-055-g021.jpg" position="float" orientation="portrait" xlink:type="simple"/></fig><fig id="F25" position="float" orientation="portrait"><label>Figure 27.</label><caption><p>Map showing approximate overall geographical distributions of species occurring in the Gaoligong Shan region (ranges that extend to the upper right corner of the map are truncated there but continue northeast to Japan and the Russian Far East); dashed lines connect apparently significant disjunct areas of the range of a species; scale line = 500 km. <bold>1</bold> <italic><tp:taxon-name>Amara (Amara) congrua</tp:taxon-name></italic> Morawitz <bold>2</bold> <italic><tp:taxon-name>Amara (Bradytus) simplicidens</tp:taxon-name></italic> Morawitz <bold>3</bold> <italic><tp:taxon-name>Amara (Zezea) davidi</tp:taxon-name></italic> Tschitschérine <bold>4</bold> <italic><tp:taxon-name>Amara (Bradytus) pingshiangi</tp:taxon-name></italic> Jedlička <bold>5</bold> <italic><tp:taxon-name>Amara (Reductocelia) lucidissima</tp:taxon-name></italic> Baliani <bold>6</bold> <italic><tp:taxon-name>Amara (Amara) silvestrii</tp:taxon-name></italic> Baliani <bold>7</bold> <italic><tp:taxon-name>Amara (Amara) shaanxiensis</tp:taxon-name></italic> Hieke; <bold>8</bold> <italic><tp:taxon-name>Amara (Xenocelia) sikkimensis</tp:taxon-name></italic> Andrewes <bold>9</bold> <italic><tp:taxon-name>Amara (Harpaloamara) latithorax</tp:taxon-name></italic> Baliani <bold>10</bold> <italic><tp:taxon-name>Amara (Bradytus) chalciope</tp:taxon-name></italic> (Bates) <bold>11</bold> <italic><tp:taxon-name>Amara (Bradytus) dissimilis</tp:taxon-name></italic> Tschitschérine <bold>12</bold> <italic><tp:taxon-name>Amara (Pseudoamara) birmana</tp:taxon-name></italic> Baliani; <bold>13</bold> <italic><tp:taxon-name>Amara (Bradytus) elegantula</tp:taxon-name></italic> Tschitschérine.</p></caption><graphic xmlns:xlink="http://www.w3.org/1999/xlink" xlink:href="zookeys-407-055-g025.jpg" position="float" orientation="portrait" xlink:type="simple"/></fig><fig id="F26" position="float" orientation="portrait"><label>Figure 28.</label><caption><p>Chart showing the representation of <italic><tp:taxon-name>Amara</tp:taxon-name></italic> species in project-designated Core Areas (see <xref ref-type="fig" rid="F2">Fig. 3</xref>) in the Gaoligong Shan region.</p></caption><graphic xmlns:xlink="http://www.w3.org/1999/xlink" xlink:href="zookeys-407-055-g026.jpg" position="float" orientation="portrait" xlink:type="simple"/></fig><fig id="F2" position="float" orientation="portrait"><label>Figures 2–4.</label><caption><p><bold>2</bold> Map showing natural extent of study area, colored in gray (however, sampling was permitted only in those portions in Yunnan Province <bold>3</bold> Map showing location of core sampling areas <bold>4</bold> Map showing locations of all entomological sampling sites.</p></caption><graphic xmlns:xlink="http://www.w3.org/1999/xlink" xlink:href="zookeys-407-055-g002.jpg" position="float" orientation="portrait" xlink:type="simple"/></fig><fig id="F27" position="float" orientation="portrait"><label>Figure 29.</label><caption><p>Chart illustrating the altitudinal ranges of <italic><tp:taxon-name>Amara</tp:taxon-name></italic> species represented in the Gaoligong Shan region.</p></caption><graphic xmlns:xlink="http://www.w3.org/1999/xlink" xlink:href="zookeys-407-055-g027.jpg" position="float" orientation="portrait" xlink:type="simple"/></fig><fig id="F28" position="float" orientation="portrait"><label>Figure 30.</label><caption><p>Chart illustrating the co-occurence (syntopy) of <italic><tp:taxon-name>Amara</tp:taxon-name></italic> species in samples from the same habitats and at the same sites in the Gaoligong Shan region.</p></caption><graphic xmlns:xlink="http://www.w3.org/1999/xlink" xlink:href="zookeys-407-055-g028.jpg" position="float" orientation="portrait" xlink:type="simple"/></fig></tp:treatment-sec></tp:taxon-treatment>
