# Supplementary material for: Inventory of the carabid beetle fauna of the Gaoligong Mountains, western Yunnan Province, China: species of the tribe Zabrini (Coleoptera, Carabidae)
Source: Zookeys. 2014 May 8;(407):55–119. doi: 10.3897/zookeys.407.7353 (PMC4042703; doi:10.3897/zookeys.407.7353)
Supplement: XML Treatment for Amara (Amara) shaanxiensis [file zookeys.407.7353-treatment4.xml]

<!DOCTYPE tp:taxon-treatment
  PUBLIC "-//TaxonX//DTD Taxonomic Treatment Publishing DTD v0 20100105//EN" "tax-treatment-NSO.dtd">
<tp:taxon-treatment xmlns:tp="http://www.plazi.org/taxpub"><tp:treatment-meta><mixed-citation publication-type="journal"><person-group><name><surname>Kavanaugh</surname><given-names>David H.</given-names></name><name><surname>Hieke</surname><given-names>Fritz</given-names></name><name><surname>Liang</surname><given-names>Hongbin</given-names></name><name><surname>Dong</surname><given-names>Dazhi</given-names></name></person-group><article-title>Inventory of the carabid beetle fauna of the Gaoligong Mountains, western Yunnan Province, China: species of the tribe Zabrini (Coleoptera, Carabidae)</article-title><source>Zookeys</source><day>8</day><month>5</month><year>2014</year><volume>2014</volume><issue>407</issue><fpage>55</fpage><lpage>119</lpage><pub-id pub-id-type="doi">10.3897/zookeys.407.7353</pub-id></mixed-citation></tp:treatment-meta><tp:nomenclature><label>4.</label><tp:taxon-name>
                            <tp:taxon-name-part taxon-name-part-type="genus">Amara</tp:taxon-name-part>
                            (<tp:taxon-name-part taxon-name-part-type="subgenus">Amara</tp:taxon-name-part>)
                            <tp:taxon-name-part taxon-name-part-type="species">shaanxiensis</tp:taxon-name-part>
                            <object-id xmlns:xlink="http://www.w3.org/1999/xlink" xlink:type="simple">http://species-id.net/wiki/Amara_shaanxiensis</object-id>
                        </tp:taxon-name><tp:taxon-authority>Hieke, 2002</tp:taxon-authority><xref ref-type="fig" rid="F3">Figs 5b–c</xref><xref ref-type="fig" rid="F3">, 5e</xref><xref ref-type="fig" rid="F4">, 6b</xref><xref ref-type="fig" rid="F5">, 7c–d</xref><xref ref-type="fig" rid="F10">, 12</xref><xref ref-type="fig" rid="F20">, 22a</xref><xref ref-type="fig" rid="F23">, 25b</xref><xref ref-type="fig" rid="F25">, 27</xref><xref ref-type="fig" rid="F26"/><xref ref-type="fig" rid="F27"/><xref ref-type="fig" rid="F28">–30</xref><tp:nomenclature-citation-list><tp:nomenclature-citation><tp:taxon-name>Amara (Amara) shaanxiensis</tp:taxon-name><comment> Hieke, 2002: 663. Type material: Holotype male and 1 paratype in CWRA, 2 male and 2 female paratypes in ZMHB. Type locality: China, Shaanxi, Zhouzi Xian, Pass between Banfangzi and Xingian, 2000 m.</comment></tp:nomenclature-citation></tp:nomenclature-citation-list></tp:nomenclature><tp:treatment-sec sec-type="Diagnosis"><title>Diagnosis.</title><p>Adults of this species (<xref ref-type="fig" rid="F10">Fig. 12</xref>) can be distinguished from those of all other species in the region by the following combination of character states: body length <!--PageBreak-->8.5–10 mm; base of pronotum slightly flattened at the sides, only the middle part evenly convex, finely punctate; outer basal impressions deep and broadly foveate (<xref ref-type="fig" rid="F10">Fig. 12a</xref>); elytra with parascutellar pore puncture present; medial protibial spurs simple; <!--PageBreak-->tarsomere 5 of hind tarsi with two or (in a few specimens) three pairs of setae ventrally (<xref ref-type="fig" rid="F4">Fig. 6b</xref>); last abdominal sternite of male with one pair (<xref ref-type="fig" rid="F3">Fig. 5e</xref>) and female with two pairs (<xref ref-type="fig" rid="F3">Fig. 5c</xref>) of setiferous punctures near hind margin; male aedeagus with median lobe not or only slightly broader in apical one-third than more basally, apical lamella longer, narrowly rounded apically and with sides more distinctly convergent apically (<xref ref-type="fig" rid="F10">Fig. 12c</xref>), sclerites of internal sac with form as in <xref ref-type="fig" rid="F5">Fig. 7c-d</xref>.</p></tp:treatment-sec><tp:treatment-sec sec-type="Habitat distribution"><title>Habitat distribution.</title><p>Specimens of this species were collected in daytime from under stones and other cover in open roadside areas (<xref ref-type="fig" rid="F20">Figs 22a</xref>, <xref ref-type="fig" rid="F23">25b</xref>), meadows and marshy areas with scattered grasses and shrubs, at the edges of agricultural fields, including wet and dry rice paddies and on open banks of streams, and in these same habitats at night, when beetles were found active on bare substrate. They were also collected under debris in daytime and on the surface of leaf litter at night in deciduous forests. Members of this species were found at elevations ranging from 1837 to 3000 m, syntopic with adults of <italic><tp:taxon-name>Amara birmana</tp:taxon-name></italic>, <italic><tp:taxon-name>Amara chalciope</tp:taxon-name></italic>, <italic><tp:taxon-name>Amara davidi</tp:taxon-name></italic>, <italic><tp:taxon-name>Amara lucidissima</tp:taxon-name></italic>, <italic><tp:taxon-name>Amara pingxiangi</tp:taxon-name></italic>, <italic><tp:taxon-name>Amara sikkimensis</tp:taxon-name></italic> and <italic><tp:taxon-name>Amara silvestrii</tp:taxon-name></italic> at one or more sites.</p></tp:treatment-sec><tp:treatment-sec sec-type="Geographical distribution within the Gaoligong Shan"><title>Geographical distribution within the Gaoligong Shan.</title><p><xref ref-type="fig" rid="F10">Fig. 12d</xref>. We examined a total of 88 specimens (36 males and 52 females) from the following localities: <bold><!--PageBreak--><italic>Gongshan County</italic>:</bold> Dabadi (41 km W of Cikai on Dulong Valley Road, <named-content xmlns:xlink="http://www.w3.org/1999/xlink" content-type="dwc:verbatimCoordinates" xlink:type="simple">27.79655°, 98.50562°</named-content>, 3000 m, D.H. Kavanaugh, P.E. Marek, H.B. Liang, D.Z. Dong &amp; X.C. Liang collector [1 male and 4 females; CAS, IOZ]). <bold><italic>Longling County</italic>:</bold> Xiaheishan Forest Reserve (Guchengshan at 1.2 km SSE of Km 23.5 on Route 23.5, <named-content xmlns:xlink="http://www.w3.org/1999/xlink" content-type="dwc:verbatimCoordinates" xlink:type="simple">24.82888°, 98.76001°</named-content>, 2020 m, 25-26 May 2005, D.H. Kavanaugh, C.E. Griswold, H.B.Liang and D.Z. Dong collectors [4 males and 4 female; CAS]). <bold><italic>Longyang County</italic>:</bold> Bawan-Tengchong Road (Km 29-35, <named-content xmlns:xlink="http://www.w3.org/1999/xlink" content-type="dwc:verbatimCoordinates" xlink:type="simple">24.92916°, 98.75861°</named-content>, 2000-2350 m, 12 October 2003, D.Z. Dong collector [1 female; IOZ]), (Km 36-37, <named-content xmlns:xlink="http://www.w3.org/1999/xlink" content-type="dwc:verbatimCoordinates" xlink:type="simple">24.93417°, 98.77944°</named-content>, 2150 m, H.B. Liang &amp; X.C. Shi collectors [2 males and 1 female; IOZ, ZMHB]), (Km 40–41, <named-content xmlns:xlink="http://www.w3.org/1999/xlink" content-type="dwc:verbatimCoordinates" xlink:type="simple">24.92694°, 98.75278°</named-content>, 2404 m, 12 October 2003, H.B. Liang &amp; X.C. Shi collectors [1 female; IOZ]), (Km 41 near yakou, <named-content xmlns:xlink="http://www.w3.org/1999/xlink" content-type="dwc:verbatimCoordinates" xlink:type="simple">24.93972°, 98.75333°</named-content>, 2440 m, 15 October 2003, H.B. Liang &amp; J.J. Yang collectors [1; female; IOZ]), (Km 42 at Sanchawa, <named-content xmlns:xlink="http://www.w3.org/1999/xlink" content-type="dwc:verbatimCoordinates" xlink:type="simple">24.94750°, 98.75556°</named-content>, 2300 m, 13 October 2003, H.B. Liang &amp; X.C. Shi collectors [1 male; CAS]; Luoshuidong area (at Sancha He, <named-content xmlns:xlink="http://www.w3.org/1999/xlink" content-type="dwc:verbatimCoordinates" xlink:type="simple">24.94833°, 98.75667°</named-content>, 2300 m, 30 May 2005, D.H. Kavanaugh &amp; H.M. Yan collectors [1 female; CAS]; 3 June 2005, D.H. Kavanaugh, C.E. Griswold, H.B. Liang, D.Z. Dong &amp; H.M Yan collectors [1 male; CAS]); Nankang Forestry Station (at Km 19.8 on Route S317, <named-content xmlns:xlink="http://www.w3.org/1999/xlink" content-type="dwc:verbatimCoordinates" xlink:type="simple">24.82284°, 98.78207°</named-content>, 2060 m, 23 May 2005, D.H. Kavanaugh, C.E. Griswold, H.B. Liang, D.Z. Dong, H.M. Yang &amp; G. Tang collectors [3 males and 7 females; CAS, IOZ, ZMHB]; Nakang Yakou (<named-content xmlns:xlink="http://www.w3.org/1999/xlink" content-type="dwc:verbatimCoordinates" xlink:type="simple">24.82587°, 98.76832°</named-content>, 2148 m, 22 May 2005, H.B. Liang collector [(just N of yakou, <named-content xmlns:xlink="http://www.w3.org/1999/xlink" content-type="dwc:verbatimCoordinates" xlink:type="simple">24.83178°, 98.76472°</named-content>, 2180 m, 22 May 2005, D.H. Kavanaugh, C.E. Griswold &amp; D.Z. Dong collectors [2 males and 2 females; CAS, IOZ]; 25 May 2005, D.H. Kavanaugh &amp; C.E. Griswold [1 female; CAS]). <bold><italic>Lushui County</italic>:</bold> Luzhang Township (Lusai He, <named-content xmlns:xlink="http://www.w3.org/1999/xlink" content-type="dwc:verbatimCoordinates" xlink:type="simple">25.96378°, 98.77032°</named-content>, 1873 m, 20 May 2005, H.B. Liang &amp; D.Z. Dong collectors [5 males; CAS, IOZ]). <bold><italic>Tengchong County</italic>:</bold> Houqiao Township (5.9 airkm NE of Houqiao below Guyong Forestry Station, <named-content xmlns:xlink="http://www.w3.org/1999/xlink" content-type="dwc:verbatimCoordinates" xlink:type="simple">25.36562°, 98.31610°</named-content>, 2030 m, 27 May 2006, D.H. Kavanaugh, R.L. Brett, H.B. Long, D.Z. Dong &amp; Z.C. Liu collectors [1 male and 3 females; CAS, IOZ]); Jietou Township (2.0 km N of Dahetou Ligganjiao on Longtang He, <named-content xmlns:xlink="http://www.w3.org/1999/xlink" content-type="dwc:verbatimCoordinates" xlink:type="simple">25.75743°, 98.69457°</named-content>, 2080 m, 16 May 2006, D.Z. Dong collector [1 male; CAS]), (1.4 km S of Dahetou Ligganjiao along Longchuan Jiang, <named-content xmlns:xlink="http://www.w3.org/1999/xlink" content-type="dwc:verbatimCoordinates" xlink:type="simple">25.72717°, 98.69322°</named-content>, 1960 m, 16 May 2006, H.B. Liang collector [2 males and 3 females; CAS, IOZ]), (Longtang He at Dahetou Lingganjiao, <named-content xmlns:xlink="http://www.w3.org/1999/xlink" content-type="dwc:verbatimCoordinates" xlink:type="simple">25.73947°, 98.69630°</named-content>, 2010 m, 14-20 May 2006, D.H. Kavanaugh, R.L. Brett, H.B. Liang &amp; P. Hu collectors [8 males and 15 female; CAS, IOZ]); Shangying Township (Bawan-Tenchong Road Km 42-46, <named-content xmlns:xlink="http://www.w3.org/1999/xlink" content-type="dwc:verbatimCoordinates" xlink:type="simple">24.95361°, 98.74222°</named-content>, 2290 m, 14 and 17 October 2003, H.B. Liang &amp; X.C. Shi collectors [4 males and 2 females; CAS, IOZ]).</p><p>Members of this species were collected in both the northern and southern parts of the study area (Core Areas 2, 5, 6 and 7), but not in the central part (Core Area 3). This gap in distribution is most likely an artifact of inadequate sampling and not a real disjunction.</p></tp:treatment-sec><tp:treatment-sec sec-type="Overall geographical distribution"><title>Overall geographical distribution.</title><p><xref ref-type="fig" rid="F25">Fig. 27</xref>. This species has been recorded from Shaanxi and Yunnan Provinces in China, and its occurrence in the study area represents the southwestern limit of its known geographical range.</p></tp:treatment-sec><tp:treatment-sec><!--Section generated to contain objects referenced in tp:taxon-treatment.--><fig id="F3" position="float" orientation="portrait"><label>Figure 5.</label><caption><p>Tibial and abdominal apices. <bold>a–b</bold> right tibial apices, lateroventral aspect; a. <italic><tp:taxon-name>Amara davidi</tp:taxon-name></italic> Tschitshérine <bold>b</bold> <italic><tp:taxon-name>Amara sikkimensis</tp:taxon-name></italic> Andrewes, typical of all other <italic><tp:taxon-name>Amara</tp:taxon-name></italic> species of the area <bold>c–e</bold> abdominal apices, ventral aspect, with white arrows indicating insertion points for setae <bold>c</bold> <italic><tp:taxon-name>Amara sikkimensis</tp:taxon-name></italic>, typical of all <italic><tp:taxon-name>Amara</tp:taxon-name></italic> females <bold>d</bold> <italic><tp:taxon-name>Amara sikkimensis</tp:taxon-name></italic> Andrewes male <bold>e</bold> <italic><tp:taxon-name>Amara latithorax</tp:taxon-name></italic> Baliani, typical of males of all other <italic><tp:taxon-name>Amara</tp:taxon-name></italic> species of the area.</p></caption><graphic xmlns:xlink="http://www.w3.org/1999/xlink" xlink:href="zookeys-407-055-g003.jpg" position="float" orientation="portrait" xlink:type="simple"/></fig><fig id="F4" position="float" orientation="portrait"><label>Figure 6.</label><caption><p>Tarsomere 5 of left hind tarsus, medial aspect. <bold>a</bold> <italic><tp:taxon-name>Amara pingshiangi</tp:taxon-name></italic> Jedlička <bold>b</bold> <italic><tp:taxon-name>Amara sikkimensis</tp:taxon-name></italic> Andrewes, typical of all other <italic><tp:taxon-name>Amara</tp:taxon-name></italic> species of the area.</p></caption><graphic xmlns:xlink="http://www.w3.org/1999/xlink" xlink:href="zookeys-407-055-g004.jpg" position="float" orientation="portrait" xlink:type="simple"/></fig><fig id="F5" position="float" orientation="portrait"><label>Figure 7.</label><caption><p>Apical and subapical region of median lobe (dorsal aspect) and apex of right paramere (medial aspect) of aedeagus of males. <bold>a–b</bold> <italic><tp:taxon-name>Amara silvestrii</tp:taxon-name></italic> Baliani <bold>c–d</bold> <italic><tp:taxon-name>Amara shaanxiensis</tp:taxon-name></italic> Hieke <bold>e–f</bold> <italic><tp:taxon-name>Amara congrua</tp:taxon-name></italic> Morawitz.</p></caption><graphic xmlns:xlink="http://www.w3.org/1999/xlink" xlink:href="zookeys-407-055-g005.jpg" position="float" orientation="portrait" xlink:type="simple"/></fig><fig id="F10" position="float" orientation="portrait"><label>Figure 12.</label><caption><p><italic><tp:taxon-name>Amara (Amara) shaanxiensis</tp:taxon-name></italic> Hieke. <bold>a</bold> dorsal habitus (CASENT1013215) <bold>b–c</bold> median lobe of aedeagus of male (CASENT1024088) <bold>b</bold> left lateral aspect <bold>c</bold> dorsal aspect; scale lines = 1.0 mm <bold>d</bold> Map of localities records (red circles) for <italic><tp:taxon-name>Amara shaanxiensis</tp:taxon-name></italic> in the Gaoligong Shan region, scale line = 100 km.</p></caption><graphic xmlns:xlink="http://www.w3.org/1999/xlink" xlink:href="zookeys-407-055-g010.jpg" position="float" orientation="portrait" xlink:type="simple"/></fig><fig id="F20" position="float" orientation="portrait"><label>Figure 22.</label><caption><p>Photographs of habitats for <italic><tp:taxon-name>Amara</tp:taxon-name></italic> species in the Gaoligong Shan region. a. Baoshan-Tengchong Road at Nankang Yakou, elevation 2130 m; habitat in which specimens of <italic><tp:taxon-name>Amara birmana</tp:taxon-name></italic>, <italic><tp:taxon-name>Amara davidi</tp:taxon-name></italic>, <italic><tp:taxon-name>Amara dissimilis</tp:taxon-name></italic>, <italic><tp:taxon-name>Amara lucidissima</tp:taxon-name></italic> and <italic><tp:taxon-name>Amara shaanxiensis</tp:taxon-name></italic> were collected. b. Gongshan County, Cikai Township, Heiwadi Village area, elevation 1800 m; habitat in which specimens of <italic><tp:taxon-name>Amara congrua</tp:taxon-name></italic> and <italic><tp:taxon-name>Amara latithorax</tp:taxon-name></italic> were collected.</p></caption><graphic xmlns:xlink="http://www.w3.org/1999/xlink" xlink:href="zookeys-407-055-g020.jpg" position="float" orientation="portrait" xlink:type="simple"/></fig><fig id="F23" position="float" orientation="portrait"><label>Figure 25.</label><caption><p>Photographs of habitats for <italic><tp:taxon-name>Amara</tp:taxon-name></italic> species in the Gaoligong Shan region. <bold>a</bold> Lushui County, Pianma Road just E of Fengxue Yakou, elevation 3150m; habitat in which specimens of <italic><tp:taxon-name>Amara birmana</tp:taxon-name></italic> and <italic><tp:taxon-name>Amara chalciope</tp:taxon-name></italic> were collected <bold>b</bold> Tengchong County, Longtang He at Dahetou Lingganjiao, elevation 2010 m; habitat in which specimens of <italic><tp:taxon-name>Amara birmana</tp:taxon-name></italic>, <italic><tp:taxon-name>Amara pingshiangi</tp:taxon-name></italic> and <italic><tp:taxon-name>Amara shaanxiensis</tp:taxon-name></italic> were collected.</p></caption><graphic xmlns:xlink="http://www.w3.org/1999/xlink" xlink:href="zookeys-407-055-g023.jpg" position="float" orientation="portrait" xlink:type="simple"/></fig><fig id="F25" position="float" orientation="portrait"><label>Figure 27.</label><caption><p>Map showing approximate overall geographical distributions of species occurring in the Gaoligong Shan region (ranges that extend to the upper right corner of the map are truncated there but continue northeast to Japan and the Russian Far East); dashed lines connect apparently significant disjunct areas of the range of a species; scale line = 500 km. <bold>1</bold> <italic><tp:taxon-name>Amara (Amara) congrua</tp:taxon-name></italic> Morawitz <bold>2</bold> <italic><tp:taxon-name>Amara (Bradytus) simplicidens</tp:taxon-name></italic> Morawitz <bold>3</bold> <italic><tp:taxon-name>Amara (Zezea) davidi</tp:taxon-name></italic> Tschitschérine <bold>4</bold> <italic><tp:taxon-name>Amara (Bradytus) pingshiangi</tp:taxon-name></italic> Jedlička <bold>5</bold> <italic><tp:taxon-name>Amara (Reductocelia) lucidissima</tp:taxon-name></italic> Baliani <bold>6</bold> <italic><tp:taxon-name>Amara (Amara) silvestrii</tp:taxon-name></italic> Baliani <bold>7</bold> <italic><tp:taxon-name>Amara (Amara) shaanxiensis</tp:taxon-name></italic> Hieke; <bold>8</bold> <italic><tp:taxon-name>Amara (Xenocelia) sikkimensis</tp:taxon-name></italic> Andrewes <bold>9</bold> <italic><tp:taxon-name>Amara (Harpaloamara) latithorax</tp:taxon-name></italic> Baliani <bold>10</bold> <italic><tp:taxon-name>Amara (Bradytus) chalciope</tp:taxon-name></italic> (Bates) <bold>11</bold> <italic><tp:taxon-name>Amara (Bradytus) dissimilis</tp:taxon-name></italic> Tschitschérine <bold>12</bold> <italic><tp:taxon-name>Amara (Pseudoamara) birmana</tp:taxon-name></italic> Baliani; <bold>13</bold> <italic><tp:taxon-name>Amara (Bradytus) elegantula</tp:taxon-name></italic> Tschitschérine.</p></caption><graphic xmlns:xlink="http://www.w3.org/1999/xlink" xlink:href="zookeys-407-055-g025.jpg" position="float" orientation="portrait" xlink:type="simple"/></fig><fig id="F26" position="float" orientation="portrait"><label>Figure 28.</label><caption><p>Chart showing the representation of <italic><tp:taxon-name>Amara</tp:taxon-name></italic> species in project-designated Core Areas (see <xref ref-type="fig" rid="F2">Fig. 3</xref>) in the Gaoligong Shan region.</p></caption><graphic xmlns:xlink="http://www.w3.org/1999/xlink" xlink:href="zookeys-407-055-g026.jpg" position="float" orientation="portrait" xlink:type="simple"/></fig><fig id="F2" position="float" orientation="portrait"><label>Figures 2–4.</label><caption><p><bold>2</bold> Map showing natural extent of study area, colored in gray (however, sampling was permitted only in those portions in Yunnan Province <bold>3</bold> Map showing location of core sampling areas <bold>4</bold> Map showing locations of all entomological sampling sites.</p></caption><graphic xmlns:xlink="http://www.w3.org/1999/xlink" xlink:href="zookeys-407-055-g002.jpg" position="float" orientation="portrait" xlink:type="simple"/></fig><fig id="F27" position="float" orientation="portrait"><label>Figure 29.</label><caption><p>Chart illustrating the altitudinal ranges of <italic><tp:taxon-name>Amara</tp:taxon-name></italic> species represented in the Gaoligong Shan region.</p></caption><graphic xmlns:xlink="http://www.w3.org/1999/xlink" xlink:href="zookeys-407-055-g027.jpg" position="float" orientation="portrait" xlink:type="simple"/></fig><fig id="F28" position="float" orientation="portrait"><label>Figure 30.</label><caption><p>Chart illustrating the co-occurence (syntopy) of <italic><tp:taxon-name>Amara</tp:taxon-name></italic> species in samples from the same habitats and at the same sites in the Gaoligong Shan region.</p></caption><graphic xmlns:xlink="http://www.w3.org/1999/xlink" xlink:href="zookeys-407-055-g028.jpg" position="float" orientation="portrait" xlink:type="simple"/></fig></tp:treatment-sec></tp:taxon-treatment>
