# Supplementary material for: Inventory of the carabid beetle fauna of the Gaoligong Mountains, western Yunnan Province, China: species of the tribe Zabrini (Coleoptera, Carabidae)
Source: Zookeys. 2014 May 8;(407):55–119. doi: 10.3897/zookeys.407.7353 (PMC4042703; doi:10.3897/zookeys.407.7353)
Supplement: XML Treatment for Amara (Pseudoamara) birmana [file zookeys.407.7353-treatment5.xml]

<!DOCTYPE tp:taxon-treatment
  PUBLIC "-//TaxonX//DTD Taxonomic Treatment Publishing DTD v0 20100105//EN" "tax-treatment-NSO.dtd">
<tp:taxon-treatment xmlns:tp="http://www.plazi.org/taxpub"><tp:treatment-meta><mixed-citation publication-type="journal"><person-group><name><surname>Kavanaugh</surname><given-names>David H.</given-names></name><name><surname>Hieke</surname><given-names>Fritz</given-names></name><name><surname>Liang</surname><given-names>Hongbin</given-names></name><name><surname>Dong</surname><given-names>Dazhi</given-names></name></person-group><article-title>Inventory of the carabid beetle fauna of the Gaoligong Mountains, western Yunnan Province, China: species of the tribe Zabrini (Coleoptera, Carabidae)</article-title><source>Zookeys</source><day>8</day><month>5</month><year>2014</year><volume>2014</volume><issue>407</issue><fpage>55</fpage><lpage>119</lpage><pub-id pub-id-type="doi">10.3897/zookeys.407.7353</pub-id></mixed-citation></tp:treatment-meta><tp:nomenclature><label>5.</label><tp:taxon-name>
                            <tp:taxon-name-part taxon-name-part-type="genus">Amara</tp:taxon-name-part>
                            (<tp:taxon-name-part taxon-name-part-type="subgenus">Pseudoamara</tp:taxon-name-part>)
                            <tp:taxon-name-part taxon-name-part-type="species">birmana</tp:taxon-name-part>
                            <object-id xmlns:xlink="http://www.w3.org/1999/xlink" xlink:type="simple">http://species-id.net/wiki/Amara_birmana</object-id>
                        </tp:taxon-name><tp:taxon-authority>Baliani, 1934</tp:taxon-authority><xref ref-type="fig" rid="F3">Figs 5b–c</xref><xref ref-type="fig" rid="F3">, 5e</xref><xref ref-type="fig" rid="F4">, 6b</xref><xref ref-type="fig" rid="F11">, 13</xref><xref ref-type="fig" rid="F20">, 22a</xref><xref ref-type="fig" rid="F21">, 23a</xref><xref ref-type="fig" rid="F23">, 25a</xref><xref ref-type="fig" rid="F23">, 25b</xref><xref ref-type="fig" rid="F25">, 27</xref><xref ref-type="fig" rid="F26"/><xref ref-type="fig" rid="F27"/><xref ref-type="fig" rid="F28">–30</xref><tp:nomenclature-citation-list><tp:nomenclature-citation><tp:taxon-name>Amara (Amara) birmana</tp:taxon-name><comment> Baliani, 1934a: 189. Type material: Holotype female in BMNH, 1 paratype female in MCSNG. Type locality: Burma [without specific locality, but probably from the mountains of northern Myanmar near the border with Yunnan Province, China]. Transferred to subgenus <italic><tp:taxon-name>Pseudoamara</tp:taxon-name></italic> Baliani by <xref ref-type="bibr" rid="B33">Hieke (2002</xref>: 624).</comment></tp:nomenclature-citation><tp:nomenclature-citation><tp:taxon-name>Amara (Celia) yunnana</tp:taxon-name><comment> Baliani, 1934a: 193. Type material: Holotype male and 6 paratypes in BMNH. Type locality: China, Yunnan, Yunnan-fou. Synonymized by <xref ref-type="bibr" rid="B22">Hieke (1975</xref>: 333).</comment></tp:nomenclature-citation><tp:nomenclature-citation><tp:taxon-name>Amara (Pseudoamara) beesoni</tp:taxon-name><comment> Baliani, 1934a: 190. Type material: Holotype male and allotype in BMNH, 4 paratypes in BMNH and MCSNG. Type locality: India, Assam, Shillong. Synonymized by <xref ref-type="bibr" rid="B22">Hieke (1975</xref>: 285).</comment></tp:nomenclature-citation></tp:nomenclature-citation-list></tp:nomenclature><tp:treatment-sec sec-type="Diagnosis"><title>Diagnosis.</title><p>Adults of this species (<xref ref-type="fig" rid="F11">Fig. 13</xref>) can be distinguished from those of all other species in the region by the following combination of character states: body length 6.5-7.5 mm; dorsal surface with distinct metallic copper or bronze reflection, non-metallic black in very few specimens, at least femora and outer antennomeres dark (piceous to black); elytral microscuplture comprised of distinctly isodiametric meshes in both males and females (more deeply impressed in females than in males); pronotum (<xref ref-type="fig" rid="F11">Fig. 13a</xref>) more distinctly narrowed anteriorly than basally, anterior margin clearly narrower than posterior margin, lateral margins more or less evenly rounded from apical to basal <!--PageBreak-->angle, anterior angles not or only faintly and broadly projected anteriorly beyond anterior margin, posterior angles narrowly rounded, basal impressions deeply foveate but small in diameter, outer basal impressions not distinctly delimited laterally by a broad <!--PageBreak-->convexity; elytra without evident sub-basal depressions, parascutellar pore puncture absent, elytral striae distinct throughout but only shallowly impressed in most individuals; medial protibial spurs simple; metatibiae of males without a brush-like patch of setae medially in the apical half; tarsomere 5 of hind tarsi with two or (in a few specimens) three pairs of setae ventrally (<xref ref-type="fig" rid="F4">Fig. 6b</xref>); last abdominal sternite of male with one pair (<xref ref-type="fig" rid="F3">Fig. 5e</xref>) and female with two pairs (<xref ref-type="fig" rid="F3">Fig. 5c</xref>) of setiferous punctures near hind margin; male aedeagus with apical third of median lobe about as broad as middle third, apical hook of right paramere smaller and closer to apex (<xref ref-type="fig" rid="F6">Fig. 8a</xref>).</p><fig id="F6" position="float" orientation="portrait"><label>Figure 8.</label><caption><p>Apical region of median lobe (dorsal aspect) and apex of right paramere (medial aspect) of aedeagus of males. <bold>a</bold> <italic><tp:taxon-name>Amara lucidissima</tp:taxon-name></italic> Baliani <bold>b</bold> all other species of subgenus <italic><tp:taxon-name>Reductocelia</tp:taxon-name></italic> (for comparative purposes only, no other species of this subgenus in the area).</p></caption><graphic xmlns:xlink="http://www.w3.org/1999/xlink" xlink:href="zookeys-407-055-g006.jpg" position="float" orientation="portrait" xlink:type="simple"/></fig><fig id="F7" position="float" orientation="portrait"><label>Figure 9.</label><caption><p><italic><tp:taxon-name>Amara (Zezea) davidi</tp:taxon-name></italic> Tschitschérine. <bold>a</bold> dorsal habitus (CASENT1010925) <bold>b–c</bold> median lobe of aedeagus of male (CASENT8125447) <bold>b</bold> left lateral aspect <bold>c</bold> dorsal aspect; scale lines = 1.0 mm <bold>d</bold> Map of localities records (red circles) for <italic><tp:taxon-name>Amara davidi</tp:taxon-name></italic> in the Gaoligong Shan region, scale line = 100 km.</p></caption><graphic xmlns:xlink="http://www.w3.org/1999/xlink" xlink:href="zookeys-407-055-g007.jpg" position="float" orientation="portrait" xlink:type="simple"/></fig><fig id="F8" position="float" orientation="portrait"><label>Figure 10.</label><caption><p><italic><tp:taxon-name>Amara (Amara) congrua</tp:taxon-name></italic> Morawitz. <bold>a</bold> dorsal habitus (CASENT1039647) <bold>b–c</bold> median lobe of aedeagus of male (CASENT1039647) <bold>b</bold> left lateral aspect <bold>c</bold> dorsal aspect; scale lines = 1.0 mm <bold>d</bold> Map of localities records (red circles) for <italic><tp:taxon-name>Amara congrua</tp:taxon-name></italic> in the Gaoligong Shan region, scale line = 100 km.</p></caption><graphic xmlns:xlink="http://www.w3.org/1999/xlink" xlink:href="zookeys-407-055-g008.jpg" position="float" orientation="portrait" xlink:type="simple"/></fig><fig id="F9" position="float" orientation="portrait"><label>Figure 11.</label><caption><p><italic><tp:taxon-name>Amara (Amara) silvestrii</tp:taxon-name></italic> Baliani. <bold>a</bold> dorsal habitus (CASENT1035225) <bold>b–c</bold> median lobe of aedeagus of male (CASENT1035225) <bold>b</bold> left lateral aspect <bold>c</bold> dorsal aspect; scale lines = 1.0 mm <bold>d</bold> Map of localities records (red circles) for <italic><tp:taxon-name>Amara silvestrii</tp:taxon-name></italic> in the Gaoligong Shan region, scale line = 100 km.</p></caption><graphic xmlns:xlink="http://www.w3.org/1999/xlink" xlink:href="zookeys-407-055-g009.jpg" position="float" orientation="portrait" xlink:type="simple"/></fig><fig id="F10" position="float" orientation="portrait"><label>Figure 12.</label><caption><p><italic><tp:taxon-name>Amara (Amara) shaanxiensis</tp:taxon-name></italic> Hieke. <bold>a</bold> dorsal habitus (CASENT1013215) <bold>b–c</bold> median lobe of aedeagus of male (CASENT1024088) <bold>b</bold> left lateral aspect <bold>c</bold> dorsal aspect; scale lines = 1.0 mm <bold>d</bold> Map of localities records (red circles) for <italic><tp:taxon-name>Amara shaanxiensis</tp:taxon-name></italic> in the Gaoligong Shan region, scale line = 100 km.</p></caption><graphic xmlns:xlink="http://www.w3.org/1999/xlink" xlink:href="zookeys-407-055-g010.jpg" position="float" orientation="portrait" xlink:type="simple"/></fig><fig id="F11" position="float" orientation="portrait"><label>Figure 13.</label><caption><p><italic><tp:taxon-name>Amara (Pseudoamara) birmana</tp:taxon-name></italic> Baliani. <bold>a</bold> dorsal habitus (CASENT1011859) <bold>b–c</bold> median lobe of aedeagus of male (CASENT1039066) <bold>b</bold> left lateral aspect <bold>c</bold> dorsal aspect; scale lines = 1.0 mm <bold>d</bold> Map of localities records (red circles) for <italic><tp:taxon-name>Amara birmana</tp:taxon-name></italic> in the Gaoligong Shan region, scale line = 100 km.</p></caption><graphic xmlns:xlink="http://www.w3.org/1999/xlink" xlink:href="zookeys-407-055-g011.jpg" position="float" orientation="portrait" xlink:type="simple"/></fig></tp:treatment-sec><tp:treatment-sec sec-type="Habitat distribution"><title>Habitat distribution.</title><p>Specimens of this species were collected, often in great abundance, in daytime from under stones and other cover in open roadside areas (<xref ref-type="fig" rid="F20">Figs 22a</xref>, <xref ref-type="fig" rid="F23">25a</xref>) and waste areas around human settlements (<xref ref-type="fig" rid="F21">Figs 23a</xref>, <xref ref-type="fig" rid="F23">25b</xref>) with scattered grasses and shrubs, at the edges of agricultural fields and on open banks of streams, and in these same habitats at night, when beetles were found active on bare substrate. They were also collected under rotting logs on a deciduous forest floor. Members of this species were found at elevations ranging from 1590 to 3150 m, syntopic with adults of <italic><tp:taxon-name>Amara chalciope</tp:taxon-name></italic>, <italic><tp:taxon-name>Amara davidi</tp:taxon-name></italic>, <italic><tp:taxon-name>Amara dissimilis</tp:taxon-name></italic>, <italic><tp:taxon-name>Amara lucidissima</tp:taxon-name></italic>, <italic><tp:taxon-name>Amara pingxiangi</tp:taxon-name></italic>, <italic><tp:taxon-name>Amara shaanxiensis</tp:taxon-name></italic>, <italic><tp:taxon-name>Amara sikkimensis</tp:taxon-name></italic> and <italic><tp:taxon-name>Amara silvestrii</tp:taxon-name></italic> at one or more sites.</p></tp:treatment-sec><tp:treatment-sec sec-type="Geographical distribution within the Gaoligong Shan"><title>Geographical distribution within the Gaoligong Shan.</title><p><xref ref-type="fig" rid="F11">Fig. 13d</xref>. We examined a total of 244 specimens (126 males and 118 females) from the following localities: <bold><!--PageBreak--><!--PageBreak--><italic>Longling County</italic>:</bold> Longjiang Township (small stream along road at 1.2 km SSE of Km 23.5 on Route 23.5, <named-content xmlns:xlink="http://www.w3.org/1999/xlink" content-type="dwc:verbatimCoordinates" xlink:type="simple">24.82888°, 98.76001°</named-content>, 2020 m, 25–27 May 2005, D.H. Kavanaugh, C.E. Griswold, H.B. Liang &amp; D.Z. Dong collectors [4 males and 5 females; CAS, IOZ]), (Xiaoheishan Forest Station, <named-content xmlns:xlink="http://www.w3.org/1999/xlink" content-type="dwc:verbatimCoordinates" xlink:type="simple">24.83671°, 98.76185°</named-content>, 2067 m, 28 May 2005, H.B. Liang, K.J. Guo &amp; H.M. Yan collectors [2 females; CAS, IOZ]). <bold><italic>Longyang County</italic>:</bold> Bawan Township (mountain near Nankang Yakou, <named-content xmlns:xlink="http://www.w3.org/1999/xlink" content-type="dwc:verbatimCoordinates" xlink:type="simple">24.83250°, 98.76944°</named-content>, 2245 m, 27 October 2003, H.B. Liang &amp; X.C. Shi collectors [3 males and 5 females; CAS, IOZ]), (Km 24 on Baoshan-Tengchong Highway near Nankang Yakou, <named-content xmlns:xlink="http://www.w3.org/1999/xlink" content-type="dwc:verbatimCoordinates" xlink:type="simple">24.82583°, 98.77222°</named-content>, 2130 m, 26 October 2003, H.B. Liang &amp; X.C. Shi collectors [6 males and 5 females; CAS, IOZ]), (Km 36–37 on Bawan-Tenchong Road, <named-content xmlns:xlink="http://www.w3.org/1999/xlink" content-type="dwc:verbatimCoordinates" xlink:type="simple">24.93417°, 98.77944°</named-content>, 2150 m, 12 October 2003, H.B. Liang &amp; X.C. Shi collectors [1 female; IOZ]), (Km 40 on Bawan-Tenchong Road at Dasheyao Plant Protection Station, <named-content xmlns:xlink="http://www.w3.org/1999/xlink" content-type="dwc:verbatimCoordinates" xlink:type="simple">24.92944°, 98.75861°</named-content>, 2320 m, 16 October 2003, H.B. Liang &amp; J.J Yang collectors [1 female; IOZ], 3 June 2005, D.H. Kavanaugh, D.Z. Dong &amp; J.J. Yang collectors [1 male and 1 female; CAS, IOZ]), 90 km W of Baoshan, 26–28 May 1995, S. Bečvar collector [1 female; ZMHB]), (Luoshuidong area at Sancha He, <named-content xmlns:xlink="http://www.w3.org/1999/xlink" content-type="dwc:verbatimCoordinates" xlink:type="simple">24.94833°, 98.75667°</named-content>, 2300 m, 26–31 October 1998, D.H. Kavanaugh &amp; C.E. Griswold collectors [6 males and 4 females; CAS, IOZ, ZMHB], 3 June 2005, D.H. Kavanaugh, C.E. Griswold, H.B. Liang, D.Z. Dong &amp; H.M. Yan collectors [1 female; CAS], 24.94865 0176/98.75193°, 2350 m, 30 May 2005, H.B. Liang &amp; J.J. Yang collectors [3 males and 1 female; CAS, IOZ]), (Nankang Forest Station (<named-content xmlns:xlink="http://www.w3.org/1999/xlink" content-type="dwc:verbatimCoordinates" xlink:type="simple">24.82444°, 98.77889°</named-content>, 2085 m, 27 October 2003, H.B. Liang &amp; X.C. Shi collectors [9 males and 12 females; CAS, IOZ]), (Nankang Yakou (<named-content xmlns:xlink="http://www.w3.org/1999/xlink" content-type="dwc:verbatimCoordinates" xlink:type="simple">24.83167°, 98.76667°</named-content>, 2130 m, 4–7 November1998, D. H. Kavanaugh collector [25 males and 20 females; CAS, IOZ, ZMHB], <named-content xmlns:xlink="http://www.w3.org/1999/xlink" content-type="dwc:verbatimCoordinates" xlink:type="simple">24.82587°, 98.76832°</named-content>, 2148 m, 22 May 2005, H.B. Liang collector [1 male and 1 female; CAS, IOZ], <named-content xmlns:xlink="http://www.w3.org/1999/xlink" content-type="dwc:verbatimCoordinates" xlink:type="simple">24.83124°, 98.76843°</named-content>, 2210 m, 23 May 2005, H.B. Liang collector [2 females; CAS, IOZ]), (just N of Nankang Yakou, <named-content xmlns:xlink="http://www.w3.org/1999/xlink" content-type="dwc:verbatimCoordinates" xlink:type="simple">24.83178°, 98.76472°</named-content>, 2180 m, 22 and 26 May 2005, H.B. Liang &amp; D.Z. Dong collectors [5 males and 4 females; CAS, IOZ]). <bold><italic>Lushui County</italic>:</bold> Luzhang Township (Km 44.7 on Pianma Road at Yaojiaping, <named-content xmlns:xlink="http://www.w3.org/1999/xlink" content-type="dwc:verbatimCoordinates" xlink:type="simple">25.97538°, 98.71006°</named-content>, 2516 m, 11 May 2005, D.H. Kavanaugh, H.B. Liang, D.Z. Dong &amp; G. Tang collectors [1 female; CAS]), (Fengxue Yakou at Pianma Road, <named-content xmlns:xlink="http://www.w3.org/1999/xlink" content-type="dwc:verbatimCoordinates" xlink:type="simple">25.97228°, 98.68336°</named-content>, 3150 m, D.H. Kavanaugh, P.E. Marek &amp; H.B. Liang collectors [1 female; CAS]), (Lusai He, <named-content xmlns:xlink="http://www.w3.org/1999/xlink" content-type="dwc:verbatimCoordinates" xlink:type="simple">25.96378°, 98.77032°</named-content>, 1873 m, 20 May 2005, H.B. Liang &amp; D.Z. Dong collectors [3 amles and 1 female; CAS, IOZ]), (Yaojiaping He at Pianma Road, <named-content xmlns:xlink="http://www.w3.org/1999/xlink" content-type="dwc:verbatimCoordinates" xlink:type="simple">25.97722°, 98.71091°</named-content>, 2527 m, 20 May 2005, D.H. Kavanaugh, C.E. Griswold, H.B. Liang, D.Z. Dong &amp; G. Tang collectors [1 female; IOZ]); Pianma Township (6 km ESE of Pianma, <named-content xmlns:xlink="http://www.w3.org/1999/xlink" content-type="dwc:verbatimCoordinates" xlink:type="simple">26.00808°, 98.65921°</named-content>, 2310 m, 15 May 2005, H.B. Liang &amp; D.Z. Dong collectors [5 males and 6 females; CAS, IOZ]), (20 km N of Pianma along Gangfang He at Gulang Village, <named-content xmlns:xlink="http://www.w3.org/1999/xlink" content-type="dwc:verbatimCoordinates" xlink:type="simple">26.10321°, 98.58094°</named-content>, 1590 m, 14 May 2005, H.B. Liang collector [1 female; IOZ]), (Xia Pianma Village, <named-content xmlns:xlink="http://www.w3.org/1999/xlink" content-type="dwc:verbatimCoordinates" xlink:type="simple">26.01137°, 98.61788°</named-content>, 1850 m, 13 May 2005, H.B. Liang collector [1 male; IOZ]). <bold><italic>Tengchong County</italic>:</bold> Houqiao Township (5.9 airkm NE of Houqiao below Guyong Forestry Station, <named-content xmlns:xlink="http://www.w3.org/1999/xlink" content-type="dwc:verbatimCoordinates" xlink:type="simple">25.3562°, 98.31610°</named-content>, 2030 m, 27 May 2006, D.H. Kavanaugh, R.L. Brett &amp; D.Z. Dong collectors [1 female; IOZ]), (8.5 airkm NNE of Houqiao at Gaoshidong, <named-content xmlns:xlink="http://www.w3.org/1999/xlink" content-type="dwc:verbatimCoordinates" xlink:type="simple">25.39858°, 98.30533°</named-content>, 2580 m, 27 May 2006, D.H. Kavanaugh, R.L. Brett &amp; D.Z. Dong collectors [1 male and 1 female; CAS, IOZ]); Jietou Township (Dahetou Lingganjiao, Longtang He, <named-content xmlns:xlink="http://www.w3.org/1999/xlink" content-type="dwc:verbatimCoordinates" xlink:type="simple">25.73947°, 98.69630°</named-content>, 2010 m, 14–16 and 18 May 2006, D.H. Kavanaugh, R.L. Brett &amp; H.B. Liang collectors [16 males and 11 female; CAS, IOZ], 0.3 km S in Longchuan Jiang valley, <named-content xmlns:xlink="http://www.w3.org/1999/xlink" content-type="dwc:verbatimCoordinates" xlink:type="simple">25.73678°, 98.69639°</named-content>, 2005 m, 18 May 2006, D.Z. Dong collector [4 males and 5 females; CAS, IOZ], 1.4 km S along Longchuan Jiang, <named-content xmlns:xlink="http://www.w3.org/1999/xlink" content-type="dwc:verbatimCoordinates" xlink:type="simple">25.72717°, 98.69322°</named-content>, 1960 m, 19 May 2006, D.H. Kavanaugh, R.L. Brett &amp; D.Z. Dong collectors [2 females; CAS, IOZ], 0.75 km N on Longtang He, <named-content xmlns:xlink="http://www.w3.org/1999/xlink" content-type="dwc:verbatimCoordinates" xlink:type="simple">25.74622°, 98.69612°</named-content>, 2030 m, 18 May 2006, D.H. Kavanaugh &amp; R.L. Brett collectors [1 female; CAS]), (Longchuan Jiang from Dahetou Village to Dahetou Lingganjiao, <named-content xmlns:xlink="http://www.w3.org/1999/xlink" content-type="dwc:verbatimCoordinates" xlink:type="simple">25.67125°, 98.68016°</named-content>, 1838–2010 m, 14 May 2006, H.B. Liang collector [2 males and 1 female; CAS, IOZ]), (Shaba Village, Cha He, <named-content xmlns:xlink="http://www.w3.org/1999/xlink" content-type="dwc:verbatimCoordinates" xlink:type="simple">25.39256°, 98.70488°</named-content>, 1840 m, 25 May 2006, D.H. Kavanaugh, R.L. Brett &amp; D.Z. Dong collectors [1 male and 1 female; CAS]); Shangying Township (Km 41 on Bawan-Tenchong Road near Yakou, <named-content xmlns:xlink="http://www.w3.org/1999/xlink" content-type="dwc:verbatimCoordinates" xlink:type="simple">24.93972°, 98.75333°</named-content>, 2440 m, 15 October 2003, H.B. Liang, X.C. Shi &amp; D.Z. Dong collectors [2 males and 1 female; CAS, IOZ]), (Km 42–46 on Bawan-Tenchong Road, <named-content xmlns:xlink="http://www.w3.org/1999/xlink" content-type="dwc:verbatimCoordinates" xlink:type="simple">24.95361°, 98.74222°</named-content>, 2290 m, 14 and 17 October 2003, H.B. Liang &amp; X.C. Shi collectors [7 males and 2 female; CAS, IOZ]), (Km 46–51 on Bawan-Tenchong Road, <named-content xmlns:xlink="http://www.w3.org/1999/xlink" content-type="dwc:verbatimCoordinates" xlink:type="simple">24.95722°, 98.73667°</named-content>, 2220 m, 17 October 2003, H.B. Liang &amp; X.C. Shi collectors [1 male; IOZ]); Wuhe Township (Km 24 on Baoshan-Tengchong Highway, <named-content xmlns:xlink="http://www.w3.org/1999/xlink" content-type="dwc:verbatimCoordinates" xlink:type="simple">24.82889°, 98.76028°</named-content>, 2008 m, 29 October 2003, N.D. Penny, T. Briggs &amp; X.Y. Li collectors [6 males; CAS, IOZ]), (Km 28.8 on Route S317 at Zhengding Forestry Station, <named-content xmlns:xlink="http://www.w3.org/1999/xlink" content-type="dwc:verbatimCoordinates" xlink:type="simple">24.84855°, 98.73761°</named-content>, 1834 m, 23 May 2005, D.Z. Dong &amp; H.M. Yan collectors [1 male and 2 females; CAS, IOZ]), (31 km SE of Tengchong, <named-content xmlns:xlink="http://www.w3.org/1999/xlink" content-type="dwc:verbatimCoordinates" xlink:type="simple">24.88639°, 98.75611°</named-content>, 26 August 2009, D.W. Wrase collector [1 male and 2 females; ZMBH]), (33 km SE of Tengchong, <named-content xmlns:xlink="http://www.w3.org/1999/xlink" content-type="dwc:verbatimCoordinates" xlink:type="simple">24.85611°, 98.76000°</named-content>, 2100–2200 m, 31 May and 4 June 2007, A. Pütz collector [2 males and 1 female; ZMHB], 31 May 2007, D.W. Wrase collector [1 male; ZMHB]), (100 km W of Baoshan, 14–21 June 1993, E. Jendek &amp; O. Sausa collectors [1 male; ZMHB]), (Xiaodifang Village, <named-content xmlns:xlink="http://www.w3.org/1999/xlink" content-type="dwc:verbatimCoordinates" xlink:type="simple">24.85722°, 98.75917°</named-content>, 2150 m, 29 October 2003, D.Z. Dong collector [3 males and 1 female; CAS, IOZ]), (Xiaoheishan Forest Station, <named-content xmlns:xlink="http://www.w3.org/1999/xlink" content-type="dwc:verbatimCoordinates" xlink:type="simple">24.82889°, 98.76000°</named-content>, 2025 m, 29 October 2003, H.B. Liang collector [6 males and 7 females; CAS, IOZ]).</p><p>Members of this species were collected only in the southern half of the study area (Core Areas 4, 5, 6 and 7), on both eastern and western slopes of the mountain range.</p></tp:treatment-sec><tp:treatment-sec sec-type="Overall geographical distribution"><title>Overall geographical distribution.</title><p><xref ref-type="fig" rid="F25">Fig. 27</xref>. This species has been recorded from China (Sichuan and Yunnan Provinces), India (Assam, Arunashal Pradesh and Sikkim) and Myanmar. Its occurrence in the study area represents the southern limit of its known geographical range.</p></tp:treatment-sec><tp:treatment-sec><!--Section generated to contain objects referenced in tp:taxon-treatment.--><fig id="F3" position="float" orientation="portrait"><label>Figure 5.</label><caption><p>Tibial and abdominal apices. <bold>a–b</bold> right tibial apices, lateroventral aspect; a. <italic><tp:taxon-name>Amara davidi</tp:taxon-name></italic> Tschitshérine <bold>b</bold> <italic><tp:taxon-name>Amara sikkimensis</tp:taxon-name></italic> Andrewes, typical of all other <italic><tp:taxon-name>Amara</tp:taxon-name></italic> species of the area <bold>c–e</bold> abdominal apices, ventral aspect, with white arrows indicating insertion points for setae <bold>c</bold> <italic><tp:taxon-name>Amara sikkimensis</tp:taxon-name></italic>, typical of all <italic><tp:taxon-name>Amara</tp:taxon-name></italic> females <bold>d</bold> <italic><tp:taxon-name>Amara sikkimensis</tp:taxon-name></italic> Andrewes male <bold>e</bold> <italic><tp:taxon-name>Amara latithorax</tp:taxon-name></italic> Baliani, typical of males of all other <italic><tp:taxon-name>Amara</tp:taxon-name></italic> species of the area.</p></caption><graphic xmlns:xlink="http://www.w3.org/1999/xlink" xlink:href="zookeys-407-055-g003.jpg" position="float" orientation="portrait" xlink:type="simple"/></fig><fig id="F4" position="float" orientation="portrait"><label>Figure 6.</label><caption><p>Tarsomere 5 of left hind tarsus, medial aspect. <bold>a</bold> <italic><tp:taxon-name>Amara pingshiangi</tp:taxon-name></italic> Jedlička <bold>b</bold> <italic><tp:taxon-name>Amara sikkimensis</tp:taxon-name></italic> Andrewes, typical of all other <italic><tp:taxon-name>Amara</tp:taxon-name></italic> species of the area.</p></caption><graphic xmlns:xlink="http://www.w3.org/1999/xlink" xlink:href="zookeys-407-055-g004.jpg" position="float" orientation="portrait" xlink:type="simple"/></fig><fig id="F20" position="float" orientation="portrait"><label>Figure 22.</label><caption><p>Photographs of habitats for <italic><tp:taxon-name>Amara</tp:taxon-name></italic> species in the Gaoligong Shan region. a. Baoshan-Tengchong Road at Nankang Yakou, elevation 2130 m; habitat in which specimens of <italic><tp:taxon-name>Amara birmana</tp:taxon-name></italic>, <italic><tp:taxon-name>Amara davidi</tp:taxon-name></italic>, <italic><tp:taxon-name>Amara dissimilis</tp:taxon-name></italic>, <italic><tp:taxon-name>Amara lucidissima</tp:taxon-name></italic> and <italic><tp:taxon-name>Amara shaanxiensis</tp:taxon-name></italic> were collected. b. Gongshan County, Cikai Township, Heiwadi Village area, elevation 1800 m; habitat in which specimens of <italic><tp:taxon-name>Amara congrua</tp:taxon-name></italic> and <italic><tp:taxon-name>Amara latithorax</tp:taxon-name></italic> were collected.</p></caption><graphic xmlns:xlink="http://www.w3.org/1999/xlink" xlink:href="zookeys-407-055-g020.jpg" position="float" orientation="portrait" xlink:type="simple"/></fig><fig id="F21" position="float" orientation="portrait"><label>Figure 23.</label><caption><p>Photographs of habitats for <italic><tp:taxon-name>Amara</tp:taxon-name></italic> species in the Gaoligong Shan region. <bold>a</bold> Lushui County, Yaojiaping just off Pianma Road, elevation 2600 m; habitat in which specimens of <italic><tp:taxon-name>Amara birmana</tp:taxon-name></italic>, <italic><tp:taxon-name>Amara sikkimensis</tp:taxon-name></italic> and <italic><tp:taxon-name>Amara silvestrii</tp:taxon-name></italic> were collected <bold>b</bold> Gongshan County, Dulong Valley, 2.8 km S of Longyuan Village, elevation 1660 m; habitat in which specimens of <italic><tp:taxon-name>Amara latithorax</tp:taxon-name></italic> and <italic><tp:taxon-name>Amara sikkimensis</tp:taxon-name></italic> were collected.</p></caption><graphic xmlns:xlink="http://www.w3.org/1999/xlink" xlink:href="zookeys-407-055-g021.jpg" position="float" orientation="portrait" xlink:type="simple"/></fig><fig id="F23" position="float" orientation="portrait"><label>Figure 25.</label><caption><p>Photographs of habitats for <italic><tp:taxon-name>Amara</tp:taxon-name></italic> species in the Gaoligong Shan region. <bold>a</bold> Lushui County, Pianma Road just E of Fengxue Yakou, elevation 3150m; habitat in which specimens of <italic><tp:taxon-name>Amara birmana</tp:taxon-name></italic> and <italic><tp:taxon-name>Amara chalciope</tp:taxon-name></italic> were collected <bold>b</bold> Tengchong County, Longtang He at Dahetou Lingganjiao, elevation 2010 m; habitat in which specimens of <italic><tp:taxon-name>Amara birmana</tp:taxon-name></italic>, <italic><tp:taxon-name>Amara pingshiangi</tp:taxon-name></italic> and <italic><tp:taxon-name>Amara shaanxiensis</tp:taxon-name></italic> were collected.</p></caption><graphic xmlns:xlink="http://www.w3.org/1999/xlink" xlink:href="zookeys-407-055-g023.jpg" position="float" orientation="portrait" xlink:type="simple"/></fig><fig id="F25" position="float" orientation="portrait"><label>Figure 27.</label><caption><p>Map showing approximate overall geographical distributions of species occurring in the Gaoligong Shan region (ranges that extend to the upper right corner of the map are truncated there but continue northeast to Japan and the Russian Far East); dashed lines connect apparently significant disjunct areas of the range of a species; scale line = 500 km. <bold>1</bold> <italic><tp:taxon-name>Amara (Amara) congrua</tp:taxon-name></italic> Morawitz <bold>2</bold> <italic><tp:taxon-name>Amara (Bradytus) simplicidens</tp:taxon-name></italic> Morawitz <bold>3</bold> <italic><tp:taxon-name>Amara (Zezea) davidi</tp:taxon-name></italic> Tschitschérine <bold>4</bold> <italic><tp:taxon-name>Amara (Bradytus) pingshiangi</tp:taxon-name></italic> Jedlička <bold>5</bold> <italic><tp:taxon-name>Amara (Reductocelia) lucidissima</tp:taxon-name></italic> Baliani <bold>6</bold> <italic><tp:taxon-name>Amara (Amara) silvestrii</tp:taxon-name></italic> Baliani <bold>7</bold> <italic><tp:taxon-name>Amara (Amara) shaanxiensis</tp:taxon-name></italic> Hieke; <bold>8</bold> <italic><tp:taxon-name>Amara (Xenocelia) sikkimensis</tp:taxon-name></italic> Andrewes <bold>9</bold> <italic><tp:taxon-name>Amara (Harpaloamara) latithorax</tp:taxon-name></italic> Baliani <bold>10</bold> <italic><tp:taxon-name>Amara (Bradytus) chalciope</tp:taxon-name></italic> (Bates) <bold>11</bold> <italic><tp:taxon-name>Amara (Bradytus) dissimilis</tp:taxon-name></italic> Tschitschérine <bold>12</bold> <italic><tp:taxon-name>Amara (Pseudoamara) birmana</tp:taxon-name></italic> Baliani; <bold>13</bold> <italic><tp:taxon-name>Amara (Bradytus) elegantula</tp:taxon-name></italic> Tschitschérine.</p></caption><graphic xmlns:xlink="http://www.w3.org/1999/xlink" xlink:href="zookeys-407-055-g025.jpg" position="float" orientation="portrait" xlink:type="simple"/></fig><fig id="F26" position="float" orientation="portrait"><label>Figure 28.</label><caption><p>Chart showing the representation of <italic><tp:taxon-name>Amara</tp:taxon-name></italic> species in project-designated Core Areas (see <xref ref-type="fig" rid="F2">Fig. 3</xref>) in the Gaoligong Shan region.</p></caption><graphic xmlns:xlink="http://www.w3.org/1999/xlink" xlink:href="zookeys-407-055-g026.jpg" position="float" orientation="portrait" xlink:type="simple"/></fig><fig id="F2" position="float" orientation="portrait"><label>Figures 2–4.</label><caption><p><bold>2</bold> Map showing natural extent of study area, colored in gray (however, sampling was permitted only in those portions in Yunnan Province <bold>3</bold> Map showing location of core sampling areas <bold>4</bold> Map showing locations of all entomological sampling sites.</p></caption><graphic xmlns:xlink="http://www.w3.org/1999/xlink" xlink:href="zookeys-407-055-g002.jpg" position="float" orientation="portrait" xlink:type="simple"/></fig><fig id="F27" position="float" orientation="portrait"><label>Figure 29.</label><caption><p>Chart illustrating the altitudinal ranges of <italic><tp:taxon-name>Amara</tp:taxon-name></italic> species represented in the Gaoligong Shan region.</p></caption><graphic xmlns:xlink="http://www.w3.org/1999/xlink" xlink:href="zookeys-407-055-g027.jpg" position="float" orientation="portrait" xlink:type="simple"/></fig><fig id="F28" position="float" orientation="portrait"><label>Figure 30.</label><caption><p>Chart illustrating the co-occurence (syntopy) of <italic><tp:taxon-name>Amara</tp:taxon-name></italic> species in samples from the same habitats and at the same sites in the Gaoligong Shan region.</p></caption><graphic xmlns:xlink="http://www.w3.org/1999/xlink" xlink:href="zookeys-407-055-g028.jpg" position="float" orientation="portrait" xlink:type="simple"/></fig></tp:treatment-sec><ref-list><ref id="B33"><mixed-citation xmlns:xlink="http://www.w3.org/1999/xlink" xlink:type="simple"><person-group><name name-style="western"><surname>Hieke</surname><given-names>F</given-names></name></person-group> (<year>2002</year>) <article-title>Neue Arten der Gattung <italic>Amara</italic> Bonelli 1810 (Coleoptera: Carabidae).</article-title><source>Linzer Biologische Beiträge</source><volume>34</volume>: <fpage>619</fpage>-<lpage>720</lpage>.</mixed-citation></ref><ref id="B22"><mixed-citation xmlns:xlink="http://www.w3.org/1999/xlink" xlink:type="simple"><person-group><name name-style="western"><surname>Hieke</surname><given-names>F</given-names></name></person-group> (<year>1975</year>) <article-title>Beitrag zur Kenntnis der Gattung <italic>Amara</italic> BON. (Coleoptera, Carabidae). Deutsche Entomologische Zeitschrift (N. F.</article-title><source>)</source><volume>22</volume>: <fpage>257</fpage>-<lpage>342</lpage></mixed-citation></ref></ref-list></tp:taxon-treatment>
