# Supplementary material for: Inventory of the carabid beetle fauna of the Gaoligong Mountains, western Yunnan Province, China: species of the tribe Zabrini (Coleoptera, Carabidae)
Source: Zookeys. 2014 May 8;(407):55–119. doi: 10.3897/zookeys.407.7353 (PMC4042703; doi:10.3897/zookeys.407.7353)
Supplement: XML Treatment for Amara (Xenocelia) sikkimensis [file zookeys.407.7353-treatment6.xml]

<!DOCTYPE tp:taxon-treatment
  PUBLIC "-//TaxonX//DTD Taxonomic Treatment Publishing DTD v0 20100105//EN" "tax-treatment-NSO.dtd">
<tp:taxon-treatment xmlns:tp="http://www.plazi.org/taxpub"><tp:treatment-meta><mixed-citation publication-type="journal"><person-group><name><surname>Kavanaugh</surname><given-names>David H.</given-names></name><name><surname>Hieke</surname><given-names>Fritz</given-names></name><name><surname>Liang</surname><given-names>Hongbin</given-names></name><name><surname>Dong</surname><given-names>Dazhi</given-names></name></person-group><article-title>Inventory of the carabid beetle fauna of the Gaoligong Mountains, western Yunnan Province, China: species of the tribe Zabrini (Coleoptera, Carabidae)</article-title><source>Zookeys</source><day>8</day><month>5</month><year>2014</year><volume>2014</volume><issue>407</issue><fpage>55</fpage><lpage>119</lpage><pub-id pub-id-type="doi">10.3897/zookeys.407.7353</pub-id></mixed-citation></tp:treatment-meta><tp:nomenclature><label>6.</label><tp:taxon-name>
                            <tp:taxon-name-part taxon-name-part-type="genus">Amara</tp:taxon-name-part>
                            (<tp:taxon-name-part taxon-name-part-type="subgenus">Xenocelia</tp:taxon-name-part>)
                            <tp:taxon-name-part taxon-name-part-type="species">sikkimensis</tp:taxon-name-part>
                            <object-id xmlns:xlink="http://www.w3.org/1999/xlink" xlink:type="simple">http://species-id.net/wiki/Amara_sikkimensis</object-id>
                        </tp:taxon-name><tp:taxon-authority>Andrewes, 1930</tp:taxon-authority><xref ref-type="fig" rid="F3">Figs 5b–d</xref><xref ref-type="fig" rid="F4">, 6b</xref><xref ref-type="fig" rid="F12">, 14</xref><xref ref-type="fig" rid="F21">, 23a</xref><xref ref-type="fig" rid="F21">, 23b</xref><xref ref-type="fig" rid="F25">, 27</xref><xref ref-type="fig" rid="F26"/><xref ref-type="fig" rid="F27"/><xref ref-type="fig" rid="F28">–30</xref><tp:nomenclature-citation-list><tp:nomenclature-citation><tp:taxon-name>Amara (Leiocnemis) sikkimensis</tp:taxon-name><comment> Andrewes, 1930: 24. Type material: Holotype male and 7 paratypes in BMNH. Type locality: China, Xizang Autonomous Region (southern Tibet), Rongshar Valley. Transferred to subgenus <italic><tp:taxon-name>Xenocelia</tp:taxon-name></italic> by <xref ref-type="bibr" rid="B32">Hieke (2001</xref>: 106).</comment></tp:nomenclature-citation><tp:nomenclature-citation><tp:taxon-name>Amara (Bradytus) coelestis</tp:taxon-name><comment> Baliani, 1932: 16. Type material: 26 syntypes in BMNH, MCSNG and ZMHB, lectotype not yet designated. Type locality: China, Sichuan, Kangding (“Tatsienlu-Chiulung”). Transferred to subgenus <italic><tp:taxon-name>Celia</tp:taxon-name></italic> by <xref ref-type="bibr" rid="B5">Baliani (1937</xref>: 176); synonymized by <xref ref-type="bibr" rid="B22">Hieke (1975</xref>: 292).</comment></tp:nomenclature-citation><tp:nomenclature-citation><tp:taxon-name>Amara (Celia) expolita</tp:taxon-name><comment> Baliani, 1934a: 191. Type material: Holotype male in BMNH, allotype in ZSIC, and 8 paratypes in BMNH, MCSNG and ZMHB, 18 more “syntypes” not yet accounted for. Type locality: India, “Punyab: Simla Hills, Baghi”. Synonymized by <xref ref-type="bibr" rid="B22">Hieke (1975</xref>: 299).</comment></tp:nomenclature-citation></tp:nomenclature-citation-list></tp:nomenclature><tp:treatment-sec sec-type="Diagnosis"><title>Diagnosis.</title><p>Adults of this species (<xref ref-type="fig" rid="F12">Fig. 14</xref>) can be distinguished from those of all other species in the region by the following combination of character states: body length 7-8 mm; dorsal surface dark piceous; pronotum with both inner and outer basal impressions deeply impressed; elytra with parascutellar pore puncture absent; medial protibial spurs simple; tarsomere 5 of hind tarsi with two or (in a few specimens) three pairs of setae ventrally (<xref ref-type="fig" rid="F4">Fig. 6b</xref>); last abdominal sternite of both male (<xref ref-type="fig" rid="F3">Fig. 5d</xref>) and female (<xref ref-type="fig" rid="F3">Fig. 5c</xref>) with two pairs of setiferous punctures near hind margin (second seta absent from one side in a few males for total of three setae).</p><fig id="F12" position="float" orientation="portrait"><label>Figure 14.</label><caption><p><italic><tp:taxon-name>Amara (Xenocelia) sikkimensis</tp:taxon-name></italic> Andrewes. <bold>a</bold> dorsal habitus (CASENT1015288) <bold>b–c</bold> median lobe of aedeagus of male (CASENT1025342) <bold>b</bold> left lateral aspect <bold>c</bold> dorsal aspect; scale lines = 1.0 mm <bold>d</bold> Map of localities records (red circles) for <italic><tp:taxon-name>Amara sikkimensis</tp:taxon-name></italic> in the Gaoligong Shan region, scale line = 100 km.</p></caption><graphic xmlns:xlink="http://www.w3.org/1999/xlink" xlink:href="zookeys-407-055-g012.jpg" position="float" orientation="portrait" xlink:type="simple"/></fig><!--PageBreak--></tp:treatment-sec><tp:treatment-sec sec-type="Habitat distribution"><title>Habitat distribution.</title><p>Specimens of this species were collected in daytime from under stones and other cover in open roadside areas (<xref ref-type="fig" rid="F21">Fig. 23b</xref>) and other waste areas around human settlements (<xref ref-type="fig" rid="F21">Fig. 23a</xref>) with scattered grasses and shrubs, at the edges <!--PageBreak-->of agricultural fields, and on open rocky, graveled and sandy banks of streams, and in these same habitats at night, when beetles were found active on bare substrate. They were especially conspicuous on open sandy beaches at night. Members of this species were found at elevations ranging from 1175 to 2800 m, syntopic with adults of <italic><tp:taxon-name>Amara birmana</tp:taxon-name></italic>, <italic><tp:taxon-name>Amara chalciope</tp:taxon-name></italic>, <italic><tp:taxon-name>Amara davidi</tp:taxon-name></italic>, <italic><tp:taxon-name>Amara dissimilis</tp:taxon-name></italic>, <italic><tp:taxon-name>Amara latithorax</tp:taxon-name></italic>, <italic><tp:taxon-name>Amara lucidissima</tp:taxon-name></italic>, <italic><tp:taxon-name>Amara shaanxiensis</tp:taxon-name></italic> and <italic><tp:taxon-name>Amara silvestrii</tp:taxon-name></italic> at one or more sites.</p></tp:treatment-sec><tp:treatment-sec sec-type="Geographical distribution within the Gaoligong Shan"><title>Geographical distribution within the Gaoligong Shan.</title><p><xref ref-type="fig" rid="F12">Fig. 14d</xref>. We examined a total of 164 specimens (92 males and 72 females) from the following localities: <bold><!--PageBreak--><italic>Fugong County</italic>:</bold> Lishadi Township (Shibali area, <named-content xmlns:xlink="http://www.w3.org/1999/xlink" content-type="dwc:verbatimCoordinates" xlink:type="simple">27.16536°, 98.78003°</named-content>, 2535 m, 6 October 2007, H.L. Shi collector [1 female; IOZ]), (0 to 2 km E of Shibali on Shibali Road, <named-content xmlns:xlink="http://www.w3.org/1999/xlink" content-type="dwc:verbatimCoordinates" xlink:type="simple">27.16100°, 98.79370°</named-content>, 2300–2350 m, 18 August 2005, D.Z. Dong collector [1 male and 1 female; IOZ]), (0.1 km below Shibali on Shibali Road, <named-content xmlns:xlink="http://www.w3.org/1999/xlink" content-type="dwc:verbatimCoordinates" xlink:type="simple">27.16577°, 98.78091°</named-content>, 2545 m, 5 May 2004, D.H. Kavanaugh &amp; C.E. Griswold collectors [1 male; CAS]), (0.3 km SE of Shibali on North Fork Yamu He, <named-content xmlns:xlink="http://www.w3.org/1999/xlink" content-type="dwc:verbatimCoordinates" xlink:type="simple">27.16337°, 98.78208°</named-content>, 2475 m, 7 May 2004, D.H. Kavanaugh &amp; C.E. Griswold collectors [1 male and 1 female; CAS]), (1.5 km below Shibali on Yaping Road, <named-content xmlns:xlink="http://www.w3.org/1999/xlink" content-type="dwc:verbatimCoordinates" xlink:type="simple">27.16284°, 98.78989°</named-content>, 2420 m, 2 May 2004, H.B. Liang &amp; G.X. Peng collectors [1 male and 1 female; CAS, IOZ]), (Shilajia Village at Shibali Road, <named-content xmlns:xlink="http://www.w3.org/1999/xlink" content-type="dwc:verbatimCoordinates" xlink:type="simple">27.13947°, 98.82184°</named-content>, 1800–1900 m, 24–25 April 2004, D.H. Kavanaugh &amp; C.E. Griswold collectors [2 females; CAS, IOZ]), (11 km above Nu Jiang on Yaping Road at Shimowa Village, <named-content xmlns:xlink="http://www.w3.org/1999/xlink" content-type="dwc:verbatimCoordinates" xlink:type="simple">27.13839°, 98.82147°</named-content>, 1850–1928 m, 25 April 2004, H.B. Liang collector [4 males and 5 females; CAS, IOZ]); Lumadeng Township (7.0 km SW of Lao Shibali on Lao Shibali Road at tributary of South Fork Yamu He, <named-content xmlns:xlink="http://www.w3.org/1999/xlink" content-type="dwc:verbatimCoordinates" xlink:type="simple">27.10220°, 98.73107°</named-content>, 2800 m, 13 August 2005, D.H. Kavanaugh &amp; P. Paquin collectors [1 male; CAS]), (7.5 km below Shibali on Yaping Road, <named-content xmlns:xlink="http://www.w3.org/1999/xlink" content-type="dwc:verbatimCoordinates" xlink:type="simple">27.14627°, 98.81559°</named-content>, 2030 m, 3 May 2004, H.B. Liang &amp; M. Xie collectors [2 males and 2 female; CAS, IOZ]), (South Fork Yamu He above Shilajia Village, <named-content xmlns:xlink="http://www.w3.org/1999/xlink" content-type="dwc:verbatimCoordinates" xlink:type="simple">27.12101°, 98.83173°</named-content>, 1630–1790 m, 26 April 2004, D.H. Kavanaugh collector [1 female; CAS]), (Yaping Road below Shibali, <named-content xmlns:xlink="http://www.w3.org/1999/xlink" content-type="dwc:verbatimCoordinates" xlink:type="simple">27.16520°, 98.77980°</named-content>, 2530 m, 24 April 2004, H.B. Liang &amp; X.Y. Li collectors [1 male; IOZ]); Shangpa Township (Nu Jiang at west end of footbridge in Shangpa, <named-content xmlns:xlink="http://www.w3.org/1999/xlink" content-type="dwc:verbatimCoordinates" xlink:type="simple">26.90743°, 98.86391°</named-content>, 1175–1180 m, 20 April 2004, H.B. Liang collector [1 female; IOZ]). <bold><italic>Gongshan County</italic>:</bold> Bingzhongluo Township (Bingzhongluo Village, <named-content xmlns:xlink="http://www.w3.org/1999/xlink" content-type="dwc:verbatimCoordinates" xlink:type="simple">28.01940°, 98.62106°</named-content>, 1760 m, 21 April 2002, H.B. Liang &amp; W.D. Ba collectors [2 males and 1 female; IOZ, ZMHB]), (Gongdangshenshan, <named-content xmlns:xlink="http://www.w3.org/1999/xlink" content-type="dwc:verbatimCoordinates" xlink:type="simple">27.99725°, 98.62003°</named-content>, 2489 m, 12 November 2004, H.B. Liang collector [1 male; CAS]); Cikai Township (Heiwadi, 16.8 km W of Cikai on Dulong Valley Road, <named-content xmlns:xlink="http://www.w3.org/1999/xlink" content-type="dwc:verbatimCoordinates" xlink:type="simple">27.79584°, 98.58443°</named-content>, 2020 m, 20 April 2002, H.B. Liang &amp; W.D. Ba collectors [2 males; IOZ]), (Heiwadi Village, <named-content xmlns:xlink="http://www.w3.org/1999/xlink" content-type="dwc:verbatimCoordinates" xlink:type="simple">27.79584°, 98.58443°</named-content>, 1965 m, 14 November 2004, H.B. Liang, D.Z. Dong &amp; G. Tang collectors [26 males and 14 females; CAS, IOZ]), (North Fork Pula He above Heiwaidi Village, <named-content xmlns:xlink="http://www.w3.org/1999/xlink" content-type="dwc:verbatimCoordinates" xlink:type="simple">27.78644°, 98.59831°</named-content>, 1890 m, 15 November 2004, D.H. Kavanaugh &amp; V.F. Lee collectors [3 males; CAS, IOZ]), (Nu Jiang in Cikai at Dashaba, <named-content xmlns:xlink="http://www.w3.org/1999/xlink" content-type="dwc:verbatimCoordinates" xlink:type="simple">27.73845°, 98.67092°</named-content>, 1430 m, 11 November 2003, D.H. Kavanaugh, H.B. Liang, D.Z. Dong &amp; G. Tang collectors [1 female; CAS]), (Pula He just above Nu Jiang Road, <named-content xmlns:xlink="http://www.w3.org/1999/xlink" content-type="dwc:verbatimCoordinates" xlink:type="simple">27.74861°, 98.66675°</named-content>, 1440 m, 11 November 2004, D.H. Kavanaugh, H.B. Liang, D.Z. Dong &amp; G. Tang collectors [1 female; CAS]); Dulongjiang Township (Bapo, Miliwang, <named-content xmlns:xlink="http://www.w3.org/1999/xlink" content-type="dwc:verbatimCoordinates" xlink:type="simple">27.72383°, 98.36117°</named-content>, 1956 m, 31 October 2004, H.B. Liang collector [21 males and 8 females; CAS, IOZ, ZMHB]), (0.6 km N of Dizhengdang Village on Dulong Jiang, <named-content xmlns:xlink="http://www.w3.org/1999/xlink" content-type="dwc:verbatimCoordinates" xlink:type="simple">28.08442°, 98.32652°</named-content>, 1880 m, 29–30 October 2004, D.H. Kavanaugh, D.Z. Dong &amp; G. Tang collectors [4 males and 5 females; CAS, IOZ]), (S of Dizhengdang Village at Silalong He, <named-content xmlns:xlink="http://www.w3.org/1999/xlink" content-type="dwc:verbatimCoordinates" xlink:type="simple">28.07654°, 98.32603°</named-content>, 1890 m, 30 October 2004, D.H. Kavanaugh, D.Z. Dong &amp; G. Tang collectors [2 males and 3 females; CAS, IOZ]), (Dizheng Wang, <named-content xmlns:xlink="http://www.w3.org/1999/xlink" content-type="dwc:verbatimCoordinates" xlink:type="simple">28.08686°, 98.32840°</named-content>, 1900–1970 m, 30 October 2004, D.H. Kavanaugh &amp; D.Z. Dong collectors [1 female; CAS]), (Dulong Jiang at Elideng Village, <named-content xmlns:xlink="http://www.w3.org/1999/xlink" content-type="dwc:verbatimCoordinates" xlink:type="simple">28.00287°, 98.32145°</named-content>, 1640 m, 3 November 2004, D.H. Kavanaugh, H.B. Liang, D.Z. Dong &amp; G. Tang collectors [1 male and 2 females; CAS, IOZ]), (Dulong Jiang at Xiajiudang Village, <named-content xmlns:xlink="http://www.w3.org/1999/xlink" content-type="dwc:verbatimCoordinates" xlink:type="simple">27.94092°, 98.33340°</named-content>, 1580 m, 4 November 2004, D.H. Kavanaugh, D.Z. Dong &amp; G. Tang collectors [2 females; CAS, IOZ]), (0.5 km N of Kongdang, <named-content xmlns:xlink="http://www.w3.org/1999/xlink" content-type="dwc:verbatimCoordinates" xlink:type="simple">27.88111°, 98.34063°</named-content>, 1500 m, 25 October 2004, D.H. Kavanaugh, H.B. Liang, D.Z. Dong &amp; G. Tang collectors [1 female; CAS], 5 November 2004, H.B. Liang collector [1 female; IOZ]), (2.3–3.3 airkm S of Longyuan Village on Dulong Jiang, <named-content xmlns:xlink="http://www.w3.org/1999/xlink" content-type="dwc:verbatimCoordinates" xlink:type="simple">28.00532°, 98.32145°</named-content>, 1685–1720 m, 2 November 2004, D.H. Kavanaugh, D.Z. Dong &amp; G. Tang collectors [2 males and 1 female; CAS, IOZ]), (Maku, <named-content xmlns:xlink="http://www.w3.org/1999/xlink" content-type="dwc:verbatimCoordinates" xlink:type="simple">27.68553°, 98.30425°</named-content>, 1823 m, 2 November 2004, H.B. Liang collector [14 males and 13 females; CAS, IOZ]), (Siran Wang, 0.2 km above confluence with Dulong Jiang, <named-content xmlns:xlink="http://www.w3.org/1999/xlink" content-type="dwc:verbatimCoordinates" xlink:type="simple">28.01347°, 98.32117°</named-content>, 1720 m, 2 November 2004, D.H. Kavanaugh &amp; D.Z. Dong collectors [1 female; CAS]). <bold><italic>Lushui County</italic>:</bold> Luzhang Township (Yaojiaping He at Pianma Road, <named-content xmlns:xlink="http://www.w3.org/1999/xlink" content-type="dwc:verbatimCoordinates" xlink:type="simple">25.97722°, 98.71091°</named-content>, 2527 m, 20 May 2005, D.H. Kavanaugh, C.E. Griswold, H.B. liang, D.Z. Dong &amp; G. Tang collectors [1 male; CAS]). <bold><italic>Tengchong County</italic>:</bold> Jietou Township (Longtang He at Dahetou Lingganjiao, <named-content xmlns:xlink="http://www.w3.org/1999/xlink" content-type="dwc:verbatimCoordinates" xlink:type="simple">25.73947°, 98.69630°</named-content>, 2010 m, 20 May 2005, H.B. Liang &amp; P. Hu collectors [1 female; IOZ]); Shangying Township (Km 42–46 on Bawan-Tengchong Road, <named-content xmlns:xlink="http://www.w3.org/1999/xlink" content-type="dwc:verbatimCoordinates" xlink:type="simple">24.95361°, 98.74222°</named-content>, 2290 m, 14 October 2003, H.B. Liang &amp; X.C. Shi collectors [1 male; IOZ]).</p><p>Members of this species were collected from the northern to the southern parts of the study area (Core Areas 1, 2, 3, 5 and 6), but they were found only on the western side of the mountain range in the southern part (Core Area 6). This distribution pattern may be an artifact of inadequate sampling on the eastern slope of the mountain range in the south.</p></tp:treatment-sec><tp:treatment-sec sec-type="Overall geographical distribution"><title>Overall geographical distribution.</title><p><xref ref-type="fig" rid="F25">Fig. 27</xref>. This species has been recorded from Bhutan, China (Gansu, Sichuan and Yunnan Provinces and Xizang Autonomous Region), India (Assam, Himachal Pradesh, Kashmir and Jammu, Sikkim and Uttar Pradesh), Nepal and Pakistan (northern). Its occurrence in the study area represents the southern limit of its known geographical range.</p><!--PageBreak--></tp:treatment-sec><tp:treatment-sec><!--Section generated to contain objects referenced in tp:taxon-treatment.--><fig id="F3" position="float" orientation="portrait"><label>Figure 5.</label><caption><p>Tibial and abdominal apices. <bold>a–b</bold> right tibial apices, lateroventral aspect; a. <italic><tp:taxon-name>Amara davidi</tp:taxon-name></italic> Tschitshérine <bold>b</bold> <italic><tp:taxon-name>Amara sikkimensis</tp:taxon-name></italic> Andrewes, typical of all other <italic><tp:taxon-name>Amara</tp:taxon-name></italic> species of the area <bold>c–e</bold> abdominal apices, ventral aspect, with white arrows indicating insertion points for setae <bold>c</bold> <italic><tp:taxon-name>Amara sikkimensis</tp:taxon-name></italic>, typical of all <italic><tp:taxon-name>Amara</tp:taxon-name></italic> females <bold>d</bold> <italic><tp:taxon-name>Amara sikkimensis</tp:taxon-name></italic> Andrewes male <bold>e</bold> <italic><tp:taxon-name>Amara latithorax</tp:taxon-name></italic> Baliani, typical of males of all other <italic><tp:taxon-name>Amara</tp:taxon-name></italic> species of the area.</p></caption><graphic xmlns:xlink="http://www.w3.org/1999/xlink" xlink:href="zookeys-407-055-g003.jpg" position="float" orientation="portrait" xlink:type="simple"/></fig><fig id="F4" position="float" orientation="portrait"><label>Figure 6.</label><caption><p>Tarsomere 5 of left hind tarsus, medial aspect. <bold>a</bold> <italic><tp:taxon-name>Amara pingshiangi</tp:taxon-name></italic> Jedlička <bold>b</bold> <italic><tp:taxon-name>Amara sikkimensis</tp:taxon-name></italic> Andrewes, typical of all other <italic><tp:taxon-name>Amara</tp:taxon-name></italic> species of the area.</p></caption><graphic xmlns:xlink="http://www.w3.org/1999/xlink" xlink:href="zookeys-407-055-g004.jpg" position="float" orientation="portrait" xlink:type="simple"/></fig><fig id="F21" position="float" orientation="portrait"><label>Figure 23.</label><caption><p>Photographs of habitats for <italic><tp:taxon-name>Amara</tp:taxon-name></italic> species in the Gaoligong Shan region. <bold>a</bold> Lushui County, Yaojiaping just off Pianma Road, elevation 2600 m; habitat in which specimens of <italic><tp:taxon-name>Amara birmana</tp:taxon-name></italic>, <italic><tp:taxon-name>Amara sikkimensis</tp:taxon-name></italic> and <italic><tp:taxon-name>Amara silvestrii</tp:taxon-name></italic> were collected <bold>b</bold> Gongshan County, Dulong Valley, 2.8 km S of Longyuan Village, elevation 1660 m; habitat in which specimens of <italic><tp:taxon-name>Amara latithorax</tp:taxon-name></italic> and <italic><tp:taxon-name>Amara sikkimensis</tp:taxon-name></italic> were collected.</p></caption><graphic xmlns:xlink="http://www.w3.org/1999/xlink" xlink:href="zookeys-407-055-g021.jpg" position="float" orientation="portrait" xlink:type="simple"/></fig><fig id="F25" position="float" orientation="portrait"><label>Figure 27.</label><caption><p>Map showing approximate overall geographical distributions of species occurring in the Gaoligong Shan region (ranges that extend to the upper right corner of the map are truncated there but continue northeast to Japan and the Russian Far East); dashed lines connect apparently significant disjunct areas of the range of a species; scale line = 500 km. <bold>1</bold> <italic><tp:taxon-name>Amara (Amara) congrua</tp:taxon-name></italic> Morawitz <bold>2</bold> <italic><tp:taxon-name>Amara (Bradytus) simplicidens</tp:taxon-name></italic> Morawitz <bold>3</bold> <italic><tp:taxon-name>Amara (Zezea) davidi</tp:taxon-name></italic> Tschitschérine <bold>4</bold> <italic><tp:taxon-name>Amara (Bradytus) pingshiangi</tp:taxon-name></italic> Jedlička <bold>5</bold> <italic><tp:taxon-name>Amara (Reductocelia) lucidissima</tp:taxon-name></italic> Baliani <bold>6</bold> <italic><tp:taxon-name>Amara (Amara) silvestrii</tp:taxon-name></italic> Baliani <bold>7</bold> <italic><tp:taxon-name>Amara (Amara) shaanxiensis</tp:taxon-name></italic> Hieke; <bold>8</bold> <italic><tp:taxon-name>Amara (Xenocelia) sikkimensis</tp:taxon-name></italic> Andrewes <bold>9</bold> <italic><tp:taxon-name>Amara (Harpaloamara) latithorax</tp:taxon-name></italic> Baliani <bold>10</bold> <italic><tp:taxon-name>Amara (Bradytus) chalciope</tp:taxon-name></italic> (Bates) <bold>11</bold> <italic><tp:taxon-name>Amara (Bradytus) dissimilis</tp:taxon-name></italic> Tschitschérine <bold>12</bold> <italic><tp:taxon-name>Amara (Pseudoamara) birmana</tp:taxon-name></italic> Baliani; <bold>13</bold> <italic><tp:taxon-name>Amara (Bradytus) elegantula</tp:taxon-name></italic> Tschitschérine.</p></caption><graphic xmlns:xlink="http://www.w3.org/1999/xlink" xlink:href="zookeys-407-055-g025.jpg" position="float" orientation="portrait" xlink:type="simple"/></fig><fig id="F26" position="float" orientation="portrait"><label>Figure 28.</label><caption><p>Chart showing the representation of <italic><tp:taxon-name>Amara</tp:taxon-name></italic> species in project-designated Core Areas (see <xref ref-type="fig" rid="F2">Fig. 3</xref>) in the Gaoligong Shan region.</p></caption><graphic xmlns:xlink="http://www.w3.org/1999/xlink" xlink:href="zookeys-407-055-g026.jpg" position="float" orientation="portrait" xlink:type="simple"/></fig><fig id="F2" position="float" orientation="portrait"><label>Figures 2–4.</label><caption><p><bold>2</bold> Map showing natural extent of study area, colored in gray (however, sampling was permitted only in those portions in Yunnan Province <bold>3</bold> Map showing location of core sampling areas <bold>4</bold> Map showing locations of all entomological sampling sites.</p></caption><graphic xmlns:xlink="http://www.w3.org/1999/xlink" xlink:href="zookeys-407-055-g002.jpg" position="float" orientation="portrait" xlink:type="simple"/></fig><fig id="F27" position="float" orientation="portrait"><label>Figure 29.</label><caption><p>Chart illustrating the altitudinal ranges of <italic><tp:taxon-name>Amara</tp:taxon-name></italic> species represented in the Gaoligong Shan region.</p></caption><graphic xmlns:xlink="http://www.w3.org/1999/xlink" xlink:href="zookeys-407-055-g027.jpg" position="float" orientation="portrait" xlink:type="simple"/></fig><fig id="F28" position="float" orientation="portrait"><label>Figure 30.</label><caption><p>Chart illustrating the co-occurence (syntopy) of <italic><tp:taxon-name>Amara</tp:taxon-name></italic> species in samples from the same habitats and at the same sites in the Gaoligong Shan region.</p></caption><graphic xmlns:xlink="http://www.w3.org/1999/xlink" xlink:href="zookeys-407-055-g028.jpg" position="float" orientation="portrait" xlink:type="simple"/></fig></tp:treatment-sec><ref-list><ref id="B32"><mixed-citation xmlns:xlink="http://www.w3.org/1999/xlink" xlink:type="simple"><person-group><name name-style="western"><surname>Hieke</surname><given-names>F</given-names></name></person-group> (<year>2001</year>) <article-title>Das <italic>Amara</italic>-Subgenus <italic>Xenocelia</italic> subg. n. (Coleoptera: Carabidae).</article-title><source>Folia Heyrovskyana</source>, <supplement>Supplement 7</supplement>: <fpage>1</fpage>-<lpage>153</lpage>.</mixed-citation></ref><ref id="B5"><mixed-citation xmlns:xlink="http://www.w3.org/1999/xlink" xlink:type="simple"><person-group><name name-style="western"><surname>Baliani</surname><given-names>A</given-names></name></person-group> (<year>1937</year>) <article-title>Studi sulle <italic>Amara</italic> asiatiche (Coleopt., Carab.) 10.</article-title><source>Memorie della Società Entomologica Italiana</source><volume>15</volume>(<issue>1936</issue>): <fpage>176</fpage>-<lpage>183</lpage>.</mixed-citation></ref><ref id="B22"><mixed-citation xmlns:xlink="http://www.w3.org/1999/xlink" xlink:type="simple"><person-group><name name-style="western"><surname>Hieke</surname><given-names>F</given-names></name></person-group> (<year>1975</year>) <article-title>Beitrag zur Kenntnis der Gattung <italic>Amara</italic> BON. (Coleoptera, Carabidae). Deutsche Entomologische Zeitschrift (N. F.</article-title><source>)</source><volume>22</volume>: <fpage>257</fpage>-<lpage>342</lpage></mixed-citation></ref></ref-list></tp:taxon-treatment>
