# Supplementary material for: Inventory of the carabid beetle fauna of the Gaoligong Mountains, western Yunnan Province, China: species of the tribe Zabrini (Coleoptera, Carabidae)
Source: Zookeys. 2014 May 8;(407):55–119. doi: 10.3897/zookeys.407.7353 (PMC4042703; doi:10.3897/zookeys.407.7353)
Supplement: XML Treatment for Amara (Harpaloamara) latithorax [file zookeys.407.7353-treatment7.xml]

<!DOCTYPE tp:taxon-treatment
  PUBLIC "-//TaxonX//DTD Taxonomic Treatment Publishing DTD v0 20100105//EN" "tax-treatment-NSO.dtd">
<tp:taxon-treatment xmlns:tp="http://www.plazi.org/taxpub"><tp:treatment-meta><mixed-citation publication-type="journal"><person-group><name><surname>Kavanaugh</surname><given-names>David H.</given-names></name><name><surname>Hieke</surname><given-names>Fritz</given-names></name><name><surname>Liang</surname><given-names>Hongbin</given-names></name><name><surname>Dong</surname><given-names>Dazhi</given-names></name></person-group><article-title>Inventory of the carabid beetle fauna of the Gaoligong Mountains, western Yunnan Province, China: species of the tribe Zabrini (Coleoptera, Carabidae)</article-title><source>Zookeys</source><day>8</day><month>5</month><year>2014</year><volume>2014</volume><issue>407</issue><fpage>55</fpage><lpage>119</lpage><pub-id pub-id-type="doi">10.3897/zookeys.407.7353</pub-id></mixed-citation></tp:treatment-meta><tp:nomenclature><label>7.</label><tp:taxon-name>
                            <tp:taxon-name-part taxon-name-part-type="genus">Amara</tp:taxon-name-part>
                            (<tp:taxon-name-part taxon-name-part-type="subgenus">Harpaloamara</tp:taxon-name-part>)
                            <tp:taxon-name-part taxon-name-part-type="species">latithorax</tp:taxon-name-part>
                            <object-id xmlns:xlink="http://www.w3.org/1999/xlink" xlink:type="simple">http://species-id.net/wiki/Amara_latithorax</object-id>
                        </tp:taxon-name><tp:taxon-authority>Baliani, 1934</tp:taxon-authority><xref ref-type="fig" rid="F3">Figs 5b–c</xref><xref ref-type="fig" rid="F3">, 5e</xref><xref ref-type="fig" rid="F4">, 6b</xref><xref ref-type="fig" rid="F13">, 15</xref><xref ref-type="fig" rid="F20">, 22b</xref><xref ref-type="fig" rid="F21">, 23b</xref><xref ref-type="fig" rid="F25">, 27</xref><xref ref-type="fig" rid="F26"/><xref ref-type="fig" rid="F27"/><xref ref-type="fig" rid="F28">–30</xref><tp:nomenclature-citation-list><tp:nomenclature-citation><tp:taxon-name>Amara (Harpaloamara) latithorax</tp:taxon-name><comment> Baliani, 1934a: 198. Type material: Holotype male, allotype, and 1 additional paratype in BMNH, 1 paratype in MCSNG, and 3 paratypes in FRSDD. Type locality: India, United Provinces, Kumaon, West Almora and Chakrata, Mundali.</comment></tp:nomenclature-citation><tp:nomenclature-citation><tp:taxon-name>Amara (Bradytus) interrupta</tp:taxon-name><comment> Landin, 1955: 417. Type material: Holotype female in NHRS. Type locality: Myanmar (Burma), Kambaiti, 7000 ft. Synonymized by <xref ref-type="bibr" rid="B29">Hieke (1997</xref>: 227).</comment></tp:nomenclature-citation><tp:nomenclature-citation><tp:taxon-name>Amara (Bradytus) neglecta</tp:taxon-name><comment> Landin, 1955: 416. Type material: Holotype male in NHRS. Type locality: Myanmar (Burma), Kambaiti, 2000 m. Synonymized by <xref ref-type="bibr" rid="B29">Hieke (1997</xref>:227).</comment></tp:nomenclature-citation></tp:nomenclature-citation-list></tp:nomenclature><tp:treatment-sec sec-type="Diagnosis"><title>Diagnosis.</title><p>Adults of this species can be distinguished from those of all other species in the region by the following combination of character states: body length 8.5-9.0 mm; dorsal surface black, with very faint metallic blue or green metallic reflection in most individuals, more vivid (as in <xref ref-type="fig" rid="F13">Fig. 15a</xref>) in or lacking from a few specimens, at least femora and outer antennomeres dark (piceous to black); pronotum (<xref ref-type="fig" rid="F13">Fig. 15a</xref>) only slightly narrowed anteriorly with anterior margin nearly straight and clearly narrower than posterior margin, without or with only very slightly projected anterior angles, posterior angles distinctly rounded (narrowly so in some individuals), slightly to moderately obtuse, pronotal base moderately coarsely punctate, outer basal impressions either not sharply delimited laterally by raised areas or, if so, then the raised area broader; elytra elytra with slight sub-basal depressions centered on striae 6 (visible on right elytron in <xref ref-type="fig" rid="F13">Fig. 15a</xref>), also on striae 4 and/or 5 in some individuals, parascutellar pore puncture absent; medial protibial spurs simple; tarsomere 5 of hind tarsi with two or (in a few specimens) three pairs of setae ventrally (<xref ref-type="fig" rid="F4">Fig. 6b</xref>); last abdominal sternite of male with one pair (<xref ref-type="fig" rid="F3">Fig. 5e</xref>) and female with two pairs (<xref ref-type="fig" rid="F3">Fig. 5c</xref>) of setiferous punctures near hind margin.</p><fig id="F13" position="float" orientation="portrait"><label>Figure 15.</label><caption><p><italic><tp:taxon-name>Amara (Harpaloamara) latithorax</tp:taxon-name></italic> Baliani. <bold>a</bold> dorsal habitus (CASENT1015304); b-c. median lobe of aedeagus of male (CASENT10115091) <bold>b</bold> left lateral aspect <bold>c</bold> dorsal aspect; scale lines = 1.0 mm <bold>d</bold> Map of localities records (red circles) for <italic><tp:taxon-name>Amara</tp:taxon-name></italic> in the Gaoligong Shan region, scale line = 100 km.</p></caption><graphic xmlns:xlink="http://www.w3.org/1999/xlink" xlink:href="zookeys-407-055-g013.jpg" position="float" orientation="portrait" xlink:type="simple"/></fig></tp:treatment-sec><tp:treatment-sec sec-type="Habitat distribution"><title>Habitat distribution.</title><p>Specimens of this species were collected in daytime from under stones and other cover in open roadside areas (<xref ref-type="fig" rid="F20">Figs 22b</xref>, <xref ref-type="fig" rid="F21">23b</xref>) and meadows with scattered grasses and shrubs, at the edges of agricultural fields, including wet and dry rice paddies and on open sandy banks of streams, and in these same habitats at night, when beetles were found active on bare substrate. Members of this species were found at elevations ranging from 1195 to 2022 m, syntopic with adults of <italic><tp:taxon-name>Amara chalciope</tp:taxon-name></italic>, <italic><tp:taxon-name>Amara congrua</tp:taxon-name></italic>, <italic><tp:taxon-name>Amara dissimilis</tp:taxon-name></italic>, <italic><tp:taxon-name>Amara lucidissima</tp:taxon-name></italic> and <italic><tp:taxon-name>Amara sikkimensis</tp:taxon-name></italic> at one or more sites.</p></tp:treatment-sec><tp:treatment-sec sec-type="Geographical distribution within the Gaoligong Shan"><title>Geographical distribution within the Gaoligong Shan.</title><p><xref ref-type="fig" rid="F13">Fig. 15d</xref>. We examined a total of 37 specimens (12 males and 25females) from the following localities: <bold><!--PageBreak--><!--PageBreak--><italic>Fugong County</italic>:</bold> Aludi Village (Nu Jiang, <named-content xmlns:xlink="http://www.w3.org/1999/xlink" content-type="dwc:verbatimCoordinates" xlink:type="simple">27.10834°, 98.87218°</named-content>, 1195-1250 m, 22 April 2004, D.H. Kavanaugh collector [1 female; CAS]); Lishadi Township (Shilajia Village at Shibali Road on North Fork Yamu He, <named-content xmlns:xlink="http://www.w3.org/1999/xlink" content-type="dwc:verbatimCoordinates" xlink:type="simple">27.13947°, 98.82184°</named-content>, 1800–1900 m, 24-25 April 2004, D.H. Kavanaugh &amp; C.E. Griswold collectors [1 female; CAS]), (11 km above Nu Jiang on Yaping Road at Shimowa Village, <named-content xmlns:xlink="http://www.w3.org/1999/xlink" content-type="dwc:verbatimCoordinates" xlink:type="simple">27.13839°, 98.82147°</named-content>, 1850-1928 m, 25 April 2004, H.B. Liang collector [1 male and 2 females; CAS, IOZ, ZMHB]); Shangpa Township (road on west side of Nu Jiang S of Shangpa, <named-content xmlns:xlink="http://www.w3.org/1999/xlink" content-type="dwc:verbatimCoordinates" xlink:type="simple">26.88952°, 98.86539°</named-content>, 1223 m, 22 and 27 April 2004, D.H. Kavanaugh &amp; C.E. Griswold collectors [1 male and 1 female; CAS, IOZ]). <bold><italic>Gongshan County</italic>:</bold> Cikai Township (15 km W of Cikai on Dulong Valley Road, <named-content xmlns:xlink="http://www.w3.org/1999/xlink" content-type="dwc:verbatimCoordinates" xlink:type="simple">27.79584°, 98.58443°</named-content>, 2022 m, 10 October 2002, D.H. Kavanaugh, P.E. Marek &amp; H.B. Liang collectors [1 female; CAS]), (Heiwadi Village, <named-content xmlns:xlink="http://www.w3.org/1999/xlink" content-type="dwc:verbatimCoordinates" xlink:type="simple">27.72250°, 98.59902°</named-content>, 1965 m, 14 November 2004, H.B. Liang, D.Z. Dong &amp; G. Tang collectors [2 males; IOZ, ZMHB]), (Pula He just above Nu Jiang Road, <named-content xmlns:xlink="http://www.w3.org/1999/xlink" content-type="dwc:verbatimCoordinates" xlink:type="simple">27.74861°, 98.66675°</named-content>, 1440 m, 23 October 2004, D.H. Kavanaugh &amp; H.B. Liang collectors [1 female; IOZ], 11 November 2004, D.H. Kavanaugh, H.B. Liang, D.Z. Dong &amp; G. Tang collectors [1 male and 2 females; CAS, IOZ]); Dulongjiang Township (Bapo, <named-content xmlns:xlink="http://www.w3.org/1999/xlink" content-type="dwc:verbatimCoordinates" xlink:type="simple">27.73902°, 98.34975°</named-content>, 1412 m, 20 October 2004, H.B. Liang collector [1 female; IOZ], 3 November 2004, H.B. Liang collector [2 males and 1 female; CAS, IOZ], at Miliwang, <named-content xmlns:xlink="http://www.w3.org/1999/xlink" content-type="dwc:verbatimCoordinates" xlink:type="simple">27.72383°, 98.36117°</named-content>, 1956 m, 31 October 2004, H.B. Liang collector [6 females; CAS, IOZ]), (Dulong Jiang at Elideng Village, <named-content xmlns:xlink="http://www.w3.org/1999/xlink" content-type="dwc:verbatimCoordinates" xlink:type="simple">28.00287°, 98.32145°</named-content>, 1640 m, 3 November 2004, D.H. Kavanaugh, D.Z. Dong &amp; G. Tang collectors [1 female; CAS]), (2.3-3.3 airkm S of Longyuan Village on Dulong Jiang, <named-content xmlns:xlink="http://www.w3.org/1999/xlink" content-type="dwc:verbatimCoordinates" xlink:type="simple">28.00532°, 98.32145°</named-content>, 1685-1720 m, 2 November 2004, D.H. Kavanaugh, D.Z. Dong &amp; G. Tang collectors [1 female; IOZ], 2.8 km S of Longyuan Village on Dulong Jiang, <named-content xmlns:xlink="http://www.w3.org/1999/xlink" content-type="dwc:verbatimCoordinates" xlink:type="simple">28.00905°, 98.32204°</named-content>, 1660 m, 2 November 2004, D.H. Kavanaugh &amp; D.Z. Dong collector [1 male; CAS]), (main road between Mabidang and Kongdang, <named-content xmlns:xlink="http://www.w3.org/1999/xlink" content-type="dwc:verbatimCoordinates" xlink:type="simple">27.76361°, 98.34111°</named-content>, 1329 m, 5 November 2004, V.F. Lee &amp; D.G. Long collectors [1 female; CAS]), (Maku, <named-content xmlns:xlink="http://www.w3.org/1999/xlink" content-type="dwc:verbatimCoordinates" xlink:type="simple">27.68553°, 98.30425°</named-content>, 1823 m, 2 November 2004, H.B. Liang collector [2 males and 3 females; CAS, IOZ]), (Moqie Wang at KM 91 on Gongshan-Dulong Road, <named-content xmlns:xlink="http://www.w3.org/1999/xlink" content-type="dwc:verbatimCoordinates" xlink:type="simple">27.89934°, 98.34999°</named-content>, 1550 m, 6 November 2004, D.H. Kavanaugh &amp; H.B. Liang collectors [1 male and 1 female; CAS, IOZ]).</p><p>Members of this species were collected only in the northern half of the study area (Core Areas 1, 2 and 3), on both sides of the mountain range (Core Areas 1 and 2).</p></tp:treatment-sec><tp:treatment-sec sec-type="Overall geographical distribution"><title>Overall geographical distribution.</title><p><xref ref-type="fig" rid="F25">Fig. 27</xref>. This species has been recorded from Bhutan, China (Yunnan Province), India (Sikkim, Uttar Pradesh and West Bengal), Myanmar and Nepal. Its occurrence in the study area represents the southern and eastern limits of its known geographical range.</p></tp:treatment-sec><tp:treatment-sec><!--Section generated to contain objects referenced in tp:taxon-treatment.--><fig id="F3" position="float" orientation="portrait"><label>Figure 5.</label><caption><p>Tibial and abdominal apices. <bold>a–b</bold> right tibial apices, lateroventral aspect; a. <italic><tp:taxon-name>Amara davidi</tp:taxon-name></italic> Tschitshérine <bold>b</bold> <italic><tp:taxon-name>Amara sikkimensis</tp:taxon-name></italic> Andrewes, typical of all other <italic><tp:taxon-name>Amara</tp:taxon-name></italic> species of the area <bold>c–e</bold> abdominal apices, ventral aspect, with white arrows indicating insertion points for setae <bold>c</bold> <italic><tp:taxon-name>Amara sikkimensis</tp:taxon-name></italic>, typical of all <italic><tp:taxon-name>Amara</tp:taxon-name></italic> females <bold>d</bold> <italic><tp:taxon-name>Amara sikkimensis</tp:taxon-name></italic> Andrewes male <bold>e</bold> <italic><tp:taxon-name>Amara latithorax</tp:taxon-name></italic> Baliani, typical of males of all other <italic><tp:taxon-name>Amara</tp:taxon-name></italic> species of the area.</p></caption><graphic xmlns:xlink="http://www.w3.org/1999/xlink" xlink:href="zookeys-407-055-g003.jpg" position="float" orientation="portrait" xlink:type="simple"/></fig><fig id="F4" position="float" orientation="portrait"><label>Figure 6.</label><caption><p>Tarsomere 5 of left hind tarsus, medial aspect. <bold>a</bold> <italic><tp:taxon-name>Amara pingshiangi</tp:taxon-name></italic> Jedlička <bold>b</bold> <italic><tp:taxon-name>Amara sikkimensis</tp:taxon-name></italic> Andrewes, typical of all other <italic><tp:taxon-name>Amara</tp:taxon-name></italic> species of the area.</p></caption><graphic xmlns:xlink="http://www.w3.org/1999/xlink" xlink:href="zookeys-407-055-g004.jpg" position="float" orientation="portrait" xlink:type="simple"/></fig><fig id="F20" position="float" orientation="portrait"><label>Figure 22.</label><caption><p>Photographs of habitats for <italic><tp:taxon-name>Amara</tp:taxon-name></italic> species in the Gaoligong Shan region. a. Baoshan-Tengchong Road at Nankang Yakou, elevation 2130 m; habitat in which specimens of <italic><tp:taxon-name>Amara birmana</tp:taxon-name></italic>, <italic><tp:taxon-name>Amara davidi</tp:taxon-name></italic>, <italic><tp:taxon-name>Amara dissimilis</tp:taxon-name></italic>, <italic><tp:taxon-name>Amara lucidissima</tp:taxon-name></italic> and <italic><tp:taxon-name>Amara shaanxiensis</tp:taxon-name></italic> were collected. b. Gongshan County, Cikai Township, Heiwadi Village area, elevation 1800 m; habitat in which specimens of <italic><tp:taxon-name>Amara congrua</tp:taxon-name></italic> and <italic><tp:taxon-name>Amara latithorax</tp:taxon-name></italic> were collected.</p></caption><graphic xmlns:xlink="http://www.w3.org/1999/xlink" xlink:href="zookeys-407-055-g020.jpg" position="float" orientation="portrait" xlink:type="simple"/></fig><fig id="F21" position="float" orientation="portrait"><label>Figure 23.</label><caption><p>Photographs of habitats for <italic><tp:taxon-name>Amara</tp:taxon-name></italic> species in the Gaoligong Shan region. <bold>a</bold> Lushui County, Yaojiaping just off Pianma Road, elevation 2600 m; habitat in which specimens of <italic><tp:taxon-name>Amara birmana</tp:taxon-name></italic>, <italic><tp:taxon-name>Amara sikkimensis</tp:taxon-name></italic> and <italic><tp:taxon-name>Amara silvestrii</tp:taxon-name></italic> were collected <bold>b</bold> Gongshan County, Dulong Valley, 2.8 km S of Longyuan Village, elevation 1660 m; habitat in which specimens of <italic><tp:taxon-name>Amara latithorax</tp:taxon-name></italic> and <italic><tp:taxon-name>Amara sikkimensis</tp:taxon-name></italic> were collected.</p></caption><graphic xmlns:xlink="http://www.w3.org/1999/xlink" xlink:href="zookeys-407-055-g021.jpg" position="float" orientation="portrait" xlink:type="simple"/></fig><fig id="F25" position="float" orientation="portrait"><label>Figure 27.</label><caption><p>Map showing approximate overall geographical distributions of species occurring in the Gaoligong Shan region (ranges that extend to the upper right corner of the map are truncated there but continue northeast to Japan and the Russian Far East); dashed lines connect apparently significant disjunct areas of the range of a species; scale line = 500 km. <bold>1</bold> <italic><tp:taxon-name>Amara (Amara) congrua</tp:taxon-name></italic> Morawitz <bold>2</bold> <italic><tp:taxon-name>Amara (Bradytus) simplicidens</tp:taxon-name></italic> Morawitz <bold>3</bold> <italic><tp:taxon-name>Amara (Zezea) davidi</tp:taxon-name></italic> Tschitschérine <bold>4</bold> <italic><tp:taxon-name>Amara (Bradytus) pingshiangi</tp:taxon-name></italic> Jedlička <bold>5</bold> <italic><tp:taxon-name>Amara (Reductocelia) lucidissima</tp:taxon-name></italic> Baliani <bold>6</bold> <italic><tp:taxon-name>Amara (Amara) silvestrii</tp:taxon-name></italic> Baliani <bold>7</bold> <italic><tp:taxon-name>Amara (Amara) shaanxiensis</tp:taxon-name></italic> Hieke; <bold>8</bold> <italic><tp:taxon-name>Amara (Xenocelia) sikkimensis</tp:taxon-name></italic> Andrewes <bold>9</bold> <italic><tp:taxon-name>Amara (Harpaloamara) latithorax</tp:taxon-name></italic> Baliani <bold>10</bold> <italic><tp:taxon-name>Amara (Bradytus) chalciope</tp:taxon-name></italic> (Bates) <bold>11</bold> <italic><tp:taxon-name>Amara (Bradytus) dissimilis</tp:taxon-name></italic> Tschitschérine <bold>12</bold> <italic><tp:taxon-name>Amara (Pseudoamara) birmana</tp:taxon-name></italic> Baliani; <bold>13</bold> <italic><tp:taxon-name>Amara (Bradytus) elegantula</tp:taxon-name></italic> Tschitschérine.</p></caption><graphic xmlns:xlink="http://www.w3.org/1999/xlink" xlink:href="zookeys-407-055-g025.jpg" position="float" orientation="portrait" xlink:type="simple"/></fig><fig id="F26" position="float" orientation="portrait"><label>Figure 28.</label><caption><p>Chart showing the representation of <italic><tp:taxon-name>Amara</tp:taxon-name></italic> species in project-designated Core Areas (see <xref ref-type="fig" rid="F2">Fig. 3</xref>) in the Gaoligong Shan region.</p></caption><graphic xmlns:xlink="http://www.w3.org/1999/xlink" xlink:href="zookeys-407-055-g026.jpg" position="float" orientation="portrait" xlink:type="simple"/></fig><fig id="F2" position="float" orientation="portrait"><label>Figures 2–4.</label><caption><p><bold>2</bold> Map showing natural extent of study area, colored in gray (however, sampling was permitted only in those portions in Yunnan Province <bold>3</bold> Map showing location of core sampling areas <bold>4</bold> Map showing locations of all entomological sampling sites.</p></caption><graphic xmlns:xlink="http://www.w3.org/1999/xlink" xlink:href="zookeys-407-055-g002.jpg" position="float" orientation="portrait" xlink:type="simple"/></fig><fig id="F27" position="float" orientation="portrait"><label>Figure 29.</label><caption><p>Chart illustrating the altitudinal ranges of <italic><tp:taxon-name>Amara</tp:taxon-name></italic> species represented in the Gaoligong Shan region.</p></caption><graphic xmlns:xlink="http://www.w3.org/1999/xlink" xlink:href="zookeys-407-055-g027.jpg" position="float" orientation="portrait" xlink:type="simple"/></fig><fig id="F28" position="float" orientation="portrait"><label>Figure 30.</label><caption><p>Chart illustrating the co-occurence (syntopy) of <italic><tp:taxon-name>Amara</tp:taxon-name></italic> species in samples from the same habitats and at the same sites in the Gaoligong Shan region.</p></caption><graphic xmlns:xlink="http://www.w3.org/1999/xlink" xlink:href="zookeys-407-055-g028.jpg" position="float" orientation="portrait" xlink:type="simple"/></fig></tp:treatment-sec><ref-list><ref id="B29"><mixed-citation xmlns:xlink="http://www.w3.org/1999/xlink" xlink:type="simple"><person-group><name name-style="western"><surname>Hieke</surname><given-names>F</given-names></name></person-group> (<year>1997</year>) <article-title>Neue Arten und weitere neue Synonyme in der Gattung <italic>Amara</italic> Bonelli, 1810.</article-title><source>Mitteilungen aus dem Zoologischen Museum Berlin</source><volume>73</volume>: <fpage>193</fpage>-<lpage>264</lpage>. doi: <ext-link ext-link-type="doi" xlink:href="10.1002/mmnz.19970730204" xlink:type="simple">10.1002/mmnz.19970730204</ext-link></mixed-citation></ref></ref-list></tp:taxon-treatment>
