# Supplementary material for: Inventory of the carabid beetle fauna of the Gaoligong Mountains, western Yunnan Province, China: species of the tribe Zabrini (Coleoptera, Carabidae)
Source: Zookeys. 2014 May 8;(407):55–119. doi: 10.3897/zookeys.407.7353 (PMC4042703; doi:10.3897/zookeys.407.7353)
Supplement: XML Treatment for Amara (Bradytus) chalciope [file zookeys.407.7353-treatment8.xml]

<!DOCTYPE tp:taxon-treatment
  PUBLIC "-//TaxonX//DTD Taxonomic Treatment Publishing DTD v0 20100105//EN" "tax-treatment-NSO.dtd">
<tp:taxon-treatment xmlns:tp="http://www.plazi.org/taxpub"><tp:treatment-meta><mixed-citation publication-type="journal"><person-group><name><surname>Kavanaugh</surname><given-names>David H.</given-names></name><name><surname>Hieke</surname><given-names>Fritz</given-names></name><name><surname>Liang</surname><given-names>Hongbin</given-names></name><name><surname>Dong</surname><given-names>Dazhi</given-names></name></person-group><article-title>Inventory of the carabid beetle fauna of the Gaoligong Mountains, western Yunnan Province, China: species of the tribe Zabrini (Coleoptera, Carabidae)</article-title><source>Zookeys</source><day>8</day><month>5</month><year>2014</year><volume>2014</volume><issue>407</issue><fpage>55</fpage><lpage>119</lpage><pub-id pub-id-type="doi">10.3897/zookeys.407.7353</pub-id></mixed-citation></tp:treatment-meta><tp:nomenclature><label>8.</label><tp:taxon-name>
                            <tp:taxon-name-part taxon-name-part-type="genus">Amara</tp:taxon-name-part>
                            (<tp:taxon-name-part taxon-name-part-type="subgenus">Bradytus</tp:taxon-name-part>)
                            <tp:taxon-name-part taxon-name-part-type="species">chalciope</tp:taxon-name-part>
                            <object-id xmlns:xlink="http://www.w3.org/1999/xlink" xlink:type="simple">http://species-id.net/wiki/Amara_chalciope</object-id>
                        </tp:taxon-name><tp:taxon-authority>(Bates, 1891)</tp:taxon-authority><xref ref-type="fig" rid="F3">Figs 5b–c</xref><xref ref-type="fig" rid="F3">, 5e</xref><xref ref-type="fig" rid="F4">, 6b</xref><xref ref-type="fig" rid="F14">, 16</xref><xref ref-type="fig" rid="F22">, 24a</xref><xref ref-type="fig" rid="F22">, 24b</xref><xref ref-type="fig" rid="F23">, 25a</xref><xref ref-type="fig" rid="F24">, 26a</xref><xref ref-type="fig" rid="F25">, 27</xref><xref ref-type="fig" rid="F26"/><xref ref-type="fig" rid="F27"/><xref ref-type="fig" rid="F28">–30</xref><tp:nomenclature-citation-list><tp:nomenclature-citation><tp:taxon-name>Leiocnemis chalciope</tp:taxon-name><comment> Bates, 1891: 71. Type material: Holotype male in BMNH. Type locality: China, Sichuan, snowy mountain near Kangding (“Snowy Range, near Tatsienlu”), 13000 ft.</comment></tp:nomenclature-citation><tp:nomenclature-citation><tp:taxon-name>Amara (Niphobles) szetschuana</tp:taxon-name><comment> Jedlička, 1934a: 17. Type material: Holotype female in NMPC. Type locality: China, Sichuan, Kangding (“Tatsienlu”). Transferred to subgenus <italic><tp:taxon-name>Bradytus</tp:taxon-name></italic> by <xref ref-type="bibr" rid="B5">Baliani (1937</xref>: 176), synonymized by <xref ref-type="bibr" rid="B25">Hieke (1983</xref>: 361).</comment></tp:nomenclature-citation><!--PageBreak--></tp:nomenclature-citation-list></tp:nomenclature><tp:treatment-sec sec-type="Diagnosis"><title>Diagnosis.</title><p>Adults of this species (<xref ref-type="fig" rid="F14">Fig. 16</xref>) can be distinguished from those of all other species in the region by the following combination of character states: body length 7.5–9.0 mm; dorsal surface dark with distinct metallic blue-green reflection in most specimens, non-metallic black in a few specimens, at least femora and outer antennomeres dark (piceous to black); elytral microsculpture comprised of isodiametric meshes, faintly impressed or nearly effaced in males, deeply impressed and distinct in females; pronotum (<xref ref-type="fig" rid="F14">Fig. 16a</xref>) with lateral margins straight or faintly to distinctly sinuate just anterior to basal angles, rounded near middle, less rounded or nearly straight also in anterior one-third in most specimens, anterior angles distinctly and narrowly projected anteriorly beyond anterior margin, lateral explanation distinctly broader basally, outer basal impressions indistinct from lateral groove in most specimens, punctation of base extended anteriorly along sides to pronotal mid-length; elytra with parascutellar pore puncture absent; medial protibial spurs simple; metatibia of male without brush-like setae medially in the apical half; tarsomere 5 of hind tarsi with two or (in a few specimens) three pairs of setae ventrally (<xref ref-type="fig" rid="F4">Fig. 6b</xref>); last abdominal sternite of male with one pair (<xref ref-type="fig" rid="F3">Fig. 5e</xref>) and female with two pairs (<xref ref-type="fig" rid="F3">Fig. 5c</xref>) of setiferous punctures near hind margin.</p><fig id="F14" position="float" orientation="portrait"><label>Figure 16.</label><caption><p><italic><tp:taxon-name>Amara (Bradytus) chalciope</tp:taxon-name></italic> Bates. <bold>a</bold> dorsal habitus (CASENT1028265) <bold>b–c</bold> median lobe of aedeagus of male (CASENT1028375) <bold>b</bold> left lateral aspect <bold>c</bold> dorsal aspect; scale lines = 1.0 mm <bold>d</bold> Map of localities records (red circles) for <italic><tp:taxon-name>Amara chalciope</tp:taxon-name></italic> in the Gaoligong Shan region, scale line = 100 km.</p></caption><graphic xmlns:xlink="http://www.w3.org/1999/xlink" xlink:href="zookeys-407-055-g014.jpg" position="float" orientation="portrait" xlink:type="simple"/></fig></tp:treatment-sec><tp:treatment-sec sec-type="Habitat distribution"><title>Habitat distribution.</title><p>Specimens of this species were collected in daytime from under stones and other cover in open roadside areas (<xref ref-type="fig" rid="F22">Figs 24b</xref>, <xref ref-type="fig" rid="F23">25a</xref>, <xref ref-type="fig" rid="F24">26a</xref>), particularly on bare granitic sand substrates on roadcuts, landslides, stream banks, flood outwash flats and open slopes above treeline (<xref ref-type="fig" rid="F22">Fig. 24a</xref>), and in these same habitats at night, when beetles were found active on bare substrate. Members of this species were found at elevations ranging from 1500 to 3611 m (most abundantly between 2500 and 3200 m), and syntopic with adults of <italic><tp:taxon-name>Amara birmana</tp:taxon-name></italic>, <italic><tp:taxon-name>Amara dissimilis</tp:taxon-name></italic>, <italic><tp:taxon-name>Amara elegantula</tp:taxon-name></italic>, <italic><tp:taxon-name>Amara latithorax</tp:taxon-name></italic>, <italic><tp:taxon-name>Amara lucidissima</tp:taxon-name></italic>, <italic><tp:taxon-name>Amara shaanxiensis</tp:taxon-name></italic>, <italic><tp:taxon-name>Amara sikkimensis</tp:taxon-name></italic>, <italic><tp:taxon-name>Amara silvestrii</tp:taxon-name></italic> at one or more sites.</p></tp:treatment-sec><tp:treatment-sec sec-type="Geographical distribution within the Gaoligong Shan"><title>Geographical distribution within the Gaoligong Shan.</title><p><xref ref-type="fig" rid="F14">Fig. 16d</xref>. We examined a total of 634 specimens (296 males and 338 females) from the following localities: <bold><!--PageBreak--><!--PageBreak--><!--PageBreak--><!--PageBreak--><italic>Fugong County</italic>:</bold> Lishadi Township (Shibali area, <named-content xmlns:xlink="http://www.w3.org/1999/xlink" content-type="dwc:verbatimCoordinates" xlink:type="simple">27.16553°, 98.77854°</named-content>, 2550 m, 5 and7 May 2004, D.H. Kavanaugh, H.B. Liang, X.Y. Li, X.Q. Li and H.M. Yan collectors [12 females; IOZ]), <named-content xmlns:xlink="http://www.w3.org/1999/xlink" content-type="dwc:verbatimCoordinates" xlink:type="simple">27.16536°, 98.78003°</named-content>, 2535 m, 4–17 August 2005, D.H. Kavanaugh, H.B. Liang, P. Paquin &amp; D.Z. Dong collectors [9 males and 7 females; CAS, IOZ], 4–5 October 2007, D.H. Kavanaugh, H.B. Liang &amp; H.L. Shi collectors [1 male and 5 females]), (0.3 km SE of Shibali at North Fork Yamu River, <named-content xmlns:xlink="http://www.w3.org/1999/xlink" content-type="dwc:verbatimCoordinates" xlink:type="simple">27.16337°, 98.78208°</named-content>, 2475 m, 7 May 2004, D.H. Kavanaugh &amp; C.E. Griswold collectors [2 males; CAS]),(1.5 km below Shibali on Yaping Road, <named-content xmlns:xlink="http://www.w3.org/1999/xlink" content-type="dwc:verbatimCoordinates" xlink:type="simple">27.16284°, 98.78989°</named-content>, 2420 m, 2 May 2004, H.B. Liang &amp; G.X. Peng collectors [2 males and 6 females; CAS, IOZ]), (2.0 km E of Shibali on Shibali Road, <named-content xmlns:xlink="http://www.w3.org/1999/xlink" content-type="dwc:verbatimCoordinates" xlink:type="simple">27.16276°, 98.78927°</named-content>, 2430 m, 6 August 2005, H.B. Liang collector [5 males and 2 females; CAS, IOZ], <named-content xmlns:xlink="http://www.w3.org/1999/xlink" content-type="dwc:verbatimCoordinates" xlink:type="simple">27.16100°, 98.79370°</named-content>, 2300–2350 m, 18 August 2005, D.Z. Dong collector [3 males and 7 females; CAS, IOZ]), (2.7 km above of Shibali on Shibali Road, <named-content xmlns:xlink="http://www.w3.org/1999/xlink" content-type="dwc:verbatimCoordinates" xlink:type="simple">27.17368°, 98.76684°</named-content>, 2735 m, 10 August 2005, D.H. Kavanaugh collector [2 females; CAS, IOZ]), (2.8 km above of Shibali on Shibali Road, <named-content xmlns:xlink="http://www.w3.org/1999/xlink" content-type="dwc:verbatimCoordinates" xlink:type="simple">27.17405°, 98.76722°</named-content>, 2750 m, 9 August 2005, D.Z. Dong collector [1 male and 1 female; CAS, IOZ]), (4 km E of Shibali on Shibali Road, <named-content xmlns:xlink="http://www.w3.org/1999/xlink" content-type="dwc:verbatimCoordinates" xlink:type="simple">27.15727°, 98.79784°</named-content>, 2280 m, 11 August 2005, D.Z. Dong collector [1 male and 1 female; CAS IOZ]), (4 km W of Shibali on Shibali Road, <named-content xmlns:xlink="http://www.w3.org/1999/xlink" content-type="dwc:verbatimCoordinates" xlink:type="simple">27.17740°, 98.75490°</named-content>, 2800 m, 16 August 2005, D.Z. Dong collector [2 males and 1 female; CAS IOZ]), (8.4 to 9.5 km W of Shibali on Shibali Road, <named-content xmlns:xlink="http://www.w3.org/1999/xlink" content-type="dwc:verbatimCoordinates" xlink:type="simple">27.18740°, 98.71936°</named-content>, 3160–3195 m, 13 August 2005, D.H. Kavanaugh, H.B. Liang &amp; D.Z. Dong collectors [1 male and 1 female; CAS, IOZ]), (8.5 km above Shibali on Shibali Road at North Fork Yamu River, <named-content xmlns:xlink="http://www.w3.org/1999/xlink" content-type="dwc:verbatimCoordinates" xlink:type="simple">27.18416°, 98.72026°</named-content>, 3100 m, 7 May 2004, D.H. Kavanaugh &amp; B.X. Zhu collectors [1 male; CAS]), (9.5 to10.0 km W of Shibali on Shibali Road, <named-content xmlns:xlink="http://www.w3.org/1999/xlink" content-type="dwc:verbatimCoordinates" xlink:type="simple">27.19438°, 98.71486°</named-content>, 3195–3200m, 12 August 2005, D.H. Kavanaugh, H.B. Liang &amp; D.Z. Dong collectors [15 males and 12 females; CAS, IOZ, ZMHB]), (10 km above Shibali on Shibali Road, <named-content xmlns:xlink="http://www.w3.org/1999/xlink" content-type="dwc:verbatimCoordinates" xlink:type="simple">27.20055°, 98.71399°</named-content>, 3121 m, 5–6 August 2005, D.H. Kavanaugh, P. Paquin &amp; D.Z. Dong collectors [6 males and7 females; CAS, IOZ]), (10 km above Shibali on Shibali Road, <named-content xmlns:xlink="http://www.w3.org/1999/xlink" content-type="dwc:verbatimCoordinates" xlink:type="simple">27.19980°, 98.71375°</named-content>, 3200 m, 16 August 2005, J.F. Zhang collector [10 males and 9 females; CAS, IOZ]), (10 to 11 km above Shibali on Shibali Road, <named-content xmlns:xlink="http://www.w3.org/1999/xlink" content-type="dwc:verbatimCoordinates" xlink:type="simple">27.19980°, 98.71375°</named-content>, 3200–3280 m, 8 August 2005, D.H. Kavanaugh, H.B. Liang, P. Paquin &amp; D.Z. Dong collectors [2 males and 3 females; CAS, IOZ]), (10.1 km above Shibali on Shibali Road, <named-content xmlns:xlink="http://www.w3.org/1999/xlink" content-type="dwc:verbatimCoordinates" xlink:type="simple">27.20049°, 98.71354°</named-content>, 3225 m, 6 May 2004, D.H. Kavanaugh, C.E. Griswold, H.B. Liang &amp; B.X Zhu collectors [3 males and 1 female; CAS, IOZ]), (10.1 to11.5 km above Shibali on Shibali Road, <named-content xmlns:xlink="http://www.w3.org/1999/xlink" content-type="dwc:verbatimCoordinates" xlink:type="simple">27.20676°, 98.71763°</named-content>, 3225–3290 m, 8 May 2004, D.H. Kavanaugh, C.E. Griswold, H.B. Liang, X.Y. Li &amp; Z.B. Xi collectors [1 male; IOZ]); Lumadeng Township (8.5 km above Shibali on Shibali Road at North Fork Yamu He, <named-content xmlns:xlink="http://www.w3.org/1999/xlink" content-type="dwc:verbatimCoordinates" xlink:type="simple">27.18416°, 98.72026°</named-content>, 3100 m, 8 August 2005, D.H. Kavanaugh, P. Paquin, D.Z. Dong &amp; J.F. Zhang collectors [1 female; CAS], (7.5 km below Shibali on Yaping Road, <named-content xmlns:xlink="http://www.w3.org/1999/xlink" content-type="dwc:verbatimCoordinates" xlink:type="simple">27.14627°, 98.81559°</named-content>, 2030 m, 3 May 2004, H.B. Liang &amp; M. Xie collectors [2 males; CAS, IOZ]), (Lao Shibali wood inspection station, <named-content xmlns:xlink="http://www.w3.org/1999/xlink" content-type="dwc:verbatimCoordinates" xlink:type="simple">27.07831°, 98.77416°</named-content>, 2305 m, 21 August 2005, H.B. Liang &amp; J.F. Zhang collectors [2 males; CAS, IOZ]), (1 km E of Lao Shibali on Lao Shibali Road at South Fork Yamu He, <named-content xmlns:xlink="http://www.w3.org/1999/xlink" content-type="dwc:verbatimCoordinates" xlink:type="simple">27.08141°, 98.78273°</named-content>, 2275 m, 15 August 2005, D.H. Kavanaugh collector [1 males; CAS]), (1.3 km E of Lao Shibali on Lao Shibali Road at South Fork Yamu He, <named-content xmlns:xlink="http://www.w3.org/1999/xlink" content-type="dwc:verbatimCoordinates" xlink:type="simple">27.08180°, 98.78670°</named-content>, 2250 m, 15 August 2005, D.H. Kavanaugh, H.B. Liang &amp; J.F. Zhang collectors [2 males and 6 females; CAS, IOZ]), (1.6 km E of Lao Shibali on Lao Shibali Road at South Fork Yamu He, <named-content xmlns:xlink="http://www.w3.org/1999/xlink" content-type="dwc:verbatimCoordinates" xlink:type="simple">27.08260°, 98.78877°</named-content>, 2240 m, 21 August 2005, D.H. Kavanaugh collector [5 males and 9 females; CAS, IOZ]), (6.7 km E of Lao Shibali on Lao Shibali Road at tributary of South Fork Yamu He, <named-content xmlns:xlink="http://www.w3.org/1999/xlink" content-type="dwc:verbatimCoordinates" xlink:type="simple">27.10437°, 98.73253°</named-content>, 2805 m, 13 August 2005, D.H. Kavanaugh, H.B. Liang, D.Z. Dong &amp; J.F. Zhang collectors [1 male and 3 females; CAS, IOZ]), (7.0 km E of Lao Shibali on Lao Shibali Road at tributary of South Fork Yamu He, <named-content xmlns:xlink="http://www.w3.org/1999/xlink" content-type="dwc:verbatimCoordinates" xlink:type="simple">27.10220°, 98.73107°</named-content>, 2800 m, 13 August 2005, D.H. Kavanaugh &amp; P. Paquin collectors [5 males; CAS, IOZ]); Lao Shibali Yakou (<named-content xmlns:xlink="http://www.w3.org/1999/xlink" content-type="dwc:verbatimCoordinates" xlink:type="simple">27.06429°, 98.75123°</named-content>, 3270 m, 13 August 2005, D.H. Kavanaugh &amp; D.Z. Dong collectors [1 male and 2 females; CAS, IOZ]); ridge and cirques S of Shibali Yakou (<named-content xmlns:xlink="http://www.w3.org/1999/xlink" content-type="dwc:verbatimCoordinates" xlink:type="simple">27.20035°, 98.69604°</named-content>, 3599–3611 m, 5 October 2007, H.L. Shi, H.B. Liang &amp; X.J. Peng collectors [1 female; IOZ]); South Fork Yamu He (at Lao Shibali, <named-content xmlns:xlink="http://www.w3.org/1999/xlink" content-type="dwc:verbatimCoordinates" xlink:type="simple">27.07978°, 98.77328°</named-content>, 2305 m, 15 August 2005, D.H. Kavanaugh &amp; D.Z. Dong collectors [ 2 females; IOZ]), (at Yejiadi, <named-content xmlns:xlink="http://www.w3.org/1999/xlink" content-type="dwc:verbatimCoordinates" xlink:type="simple">27.08004°, 98.77325°</named-content>, 2307 m, 10 May 2004, H.B. Liang, X.Y. Li and B.X. Zhu collectors [3 males and 2 females; CAS, IOZ]). <bold><italic>Gongshan County</italic>:</bold> Bapo (2 km N along Dulong Jiang, <named-content xmlns:xlink="http://www.w3.org/1999/xlink" content-type="dwc:verbatimCoordinates" xlink:type="simple">27.76000°, 98.34611°</named-content>, 1510 m, 16–17 July 2000, P. Thomas collector [2 males; CAS, IOZ]), Bingzhongluo Township (Guocai He at Fucai, <named-content xmlns:xlink="http://www.w3.org/1999/xlink" content-type="dwc:verbatimCoordinates" xlink:type="simple">28.00855°, 98.51886°</named-content>, 2800 m, 16 August 2006, D.Z. Dong collector [1 male; IOZ]), (Niwaluo He just above Nu Jiang Road, <named-content xmlns:xlink="http://www.w3.org/1999/xlink" content-type="dwc:verbatimCoordinates" xlink:type="simple">28.05140°, 98.59319°</named-content>, 1630 m, 8 October 2002, D.H. Kavanaugh, P.E. Marek &amp; D.Z. Dong collectors [1 female; CAS]); Cikai Township (8.3 to 13.1 km NW of Cikai on Dulong Valley Road, <named-content xmlns:xlink="http://www.w3.org/1999/xlink" content-type="dwc:verbatimCoordinates" xlink:type="simple">27.75653°, 98.58214°</named-content>, 2630–3000 m, 23 September 2002, D.H. Kavanaugh, P.E. Marek &amp; D.Z. Dong collectors [6 males and 10 females; CAS, IOZ]), (Km 49 on Gongshan-Dulong Road, <named-content xmlns:xlink="http://www.w3.org/1999/xlink" content-type="dwc:verbatimCoordinates" xlink:type="simple">27.78075°, 98.47000°</named-content>, 3330m, 1 October 2002, D.H. Kavanaugh collector [5 males and 6 females; CAS, IOZ]), (53 km W of Cikai on Dulong Valley Road, <named-content xmlns:xlink="http://www.w3.org/1999/xlink" content-type="dwc:verbatimCoordinates" xlink:type="simple">27.77422°, 98.44716°</named-content>, 3380 m, 1 October 2002, D.H. Kavanaugh &amp; H.B. Liang collectors [2 females; CAS, IOZ]), (57 km W of Cikai on Dulong Valley Road, <named-content xmlns:xlink="http://www.w3.org/1999/xlink" content-type="dwc:verbatimCoordinates" xlink:type="simple">27.80789°, 98.45736°</named-content>, 3162 m, 2 October 2002, H.B. Liang collector [2 males and 1 female; CAS, IOZ]); Heipu Yakou ((southeast slope, <named-content xmlns:xlink="http://www.w3.org/1999/xlink" content-type="dwc:verbatimCoordinates" xlink:type="simple">27.77032°, 98.44674°</named-content>, 3365 m, 11and 13 August 2006, D.H. Kavanaugh, J.A. Miller, D.Z. Dong &amp; Y. Liu collectors [6 males and 4 females; CAS, IOZ]); Dabadi (40 km W of Cikai on Dulong Valley Road, <named-content xmlns:xlink="http://www.w3.org/1999/xlink" content-type="dwc:verbatimCoordinates" xlink:type="simple">27.79619°, 98.51867°</named-content>, 3900 m, 29 September 2002, H.B. Liang collector [38 males and 28 females; CAS, IOZ, ZMHB]), (41 km W of Cikai on Dulong Valley Road, <named-content xmlns:xlink="http://www.w3.org/1999/xlink" content-type="dwc:verbatimCoordinates" xlink:type="simple">27.79655°, 98.50562°</named-content>, 3000 m, 27 September – 6 October 2002, D.H. Kavanaugh, P.E. Marek, H.B. Liang, D.Z. Dong &amp; X.C. Li collectors [67 males and 70 females; CAS, IOZ, ZMHB]), (45 km W of Cikai on Dulong Valley Road,, <named-content xmlns:xlink="http://www.w3.org/1999/xlink" content-type="dwc:verbatimCoordinates" xlink:type="simple">27.78253°, 98.50444°</named-content>, 3133 m, 2 October 2002, H.B. Liang collector [2 males and 2 females; CAS, IOZ]); Danzhu He drainage (<named-content xmlns:xlink="http://www.w3.org/1999/xlink" content-type="dwc:verbatimCoordinates" xlink:type="simple">27.63063°, 98.62074°</named-content>, 2700 m, 30 June-5 July 2000, D.H. Kavanaugh, C.E. Griswold &amp; H.B. Liang collectors [20 males and 34 females; CAS, IOZ, ZMHB]); Heiwadi (15 km W of Cikai on Dulong Valley Road, <named-content xmlns:xlink="http://www.w3.org/1999/xlink" content-type="dwc:verbatimCoordinates" xlink:type="simple">27.79584°, 98.58443°</named-content>, 2022 m, 4 October 2002, H.B. Liang, W.D. Ba and C.G. Jin collectors [1 male and 1 female; CAS, IOZ], 10 October 2002, D.H. Kavanaugh, P.E. Marek &amp; H.B. Liang collectors [11 males and 4 females; CAS, IOZ]), (<named-content xmlns:xlink="http://www.w3.org/1999/xlink" content-type="dwc:verbatimCoordinates" xlink:type="simple">27.77415°, 98.61382°</named-content>, 1767 m, 5 November 2004, H.B. Liang collector [1 male; IOZ]); Qiqi He (<named-content xmlns:xlink="http://www.w3.org/1999/xlink" content-type="dwc:verbatimCoordinates" xlink:type="simple">27.75748°, 98.66073°</named-content>, 1500 m, 30 September-1 October 2007, D.H. Kavanaugh, H.B. Liang &amp; H.L. Shi collectors [1 female; CAS]); Qiqi Trail (at No. 12 Bridge Camp, <named-content xmlns:xlink="http://www.w3.org/1999/xlink" content-type="dwc:verbatimCoordinates" xlink:type="simple">27.71502°, 98.50244°</named-content>, 2775 m, 15–19 July 2000, D.H. Kavanaugh &amp; H.B. Liang collectors [2 males and 1 female; CAS, IOZ]), (at Dongshaofang area, <named-content xmlns:xlink="http://www.w3.org/1999/xlink" content-type="dwc:verbatimCoordinates" xlink:type="simple">27.69504°, 98.48433°</named-content>, 3230–3680 m, 16–17 July 2000, D.H. Kavanaugh &amp; H.B. Liang collectors [8 male and 10 females; CAS, IOZ]). <bold><italic>Longyang County</italic>:</bold> Bawan-Tengchong Road Km 36–37 (<named-content xmlns:xlink="http://www.w3.org/1999/xlink" content-type="dwc:verbatimCoordinates" xlink:type="simple">24.93417°, 98.77944°</named-content>, 2150 m, 12 October 2003, H.B.Liang &amp; X.C. Shi collectors [1 female; IOZ]). <bold><italic>Lushui County</italic>:</bold> Luzhang Township (Fengxue Yakou at Pianma Road, <named-content xmlns:xlink="http://www.w3.org/1999/xlink" content-type="dwc:verbatimCoordinates" xlink:type="simple">25.97228°, 98.68336°</named-content>, 3150 m, 15 October 2002, D.H. Kavanaugh P.E. Marek &amp; H.B. Liang collectors [8 males and 10 females], 11 May 2005, D.H. Kavanaugh, H.B. Liang, C.E. Griswold, D.Z. Dong &amp; G. Tang collectors [1 female; CAS]), (Yaojiaping He at Pianma Road, <named-content xmlns:xlink="http://www.w3.org/1999/xlink" content-type="dwc:verbatimCoordinates" xlink:type="simple">25.97722°, 98.71091°</named-content>, 2527 m, 19–20 May 2005, D.H. Kavanaugh, C.E. Griswold, H.B. Liang, D.Z. Dong &amp; G. Tang collectors [23 males and 33 females; CAS, IOZ]); Pianma (9 km ESE on Pianma Road at Changya He, <named-content xmlns:xlink="http://www.w3.org/1999/xlink" content-type="dwc:verbatimCoordinates" xlink:type="simple">25.99414°, 98.66336°</named-content>, 2450 m, 14 May 2005, H.B. Liang collector [2 females; CAS, IOZ]), (9.3 km ESE on Pianma Road, <named-content xmlns:xlink="http://www.w3.org/1999/xlink" content-type="dwc:verbatimCoordinates" xlink:type="simple">25.99363°, 98.66651°</named-content>, 2460–2470m, 15–18 October 1998, D.H. Kavanaugh collector [6 males and 6 females; CAS, IOZ]), (Changya He, <named-content xmlns:xlink="http://www.w3.org/1999/xlink" content-type="dwc:verbatimCoordinates" xlink:type="simple">25.99363°, 98.66651°</named-content>, 2460–2470m, 13 October 1998, D.H. Kavanaugh collector [3 males and 6 females; CAS, IOZ]). <bold><italic>Tengchong County</italic>:</bold> Bawan-Tengchong Road Km 42–46 (<named-content xmlns:xlink="http://www.w3.org/1999/xlink" content-type="dwc:verbatimCoordinates" xlink:type="simple">24.95361°, 98.74222°</named-content>, 2290 m, 14 October 2003, H.B. Liang &amp; X.C. Shi collectors [2 males and 1 female; CAS, IOZ].</p><p>This is the only species recorded from all seven Core Areas in the Gaoligong Shan region; but in the southern half of the study area, it is restricted to only the highest elevations, where members are found mainly on the passes over the crest of the mountain range and on the slopes just below the passes on both sides.</p></tp:treatment-sec><tp:treatment-sec sec-type="Overall geographical distribution"><title>Overall geographical distribution.</title><p><xref ref-type="fig" rid="F25">Fig. 27</xref>. This species has been recorded from Bhutan and China (Fujian, Sichuan and Yunnan Provinces and Xizang Autonomous Region).</p></tp:treatment-sec><tp:treatment-sec><!--Section generated to contain objects referenced in tp:taxon-treatment.--><fig id="F3" position="float" orientation="portrait"><label>Figure 5.</label><caption><p>Tibial and abdominal apices. <bold>a–b</bold> right tibial apices, lateroventral aspect; a. <italic><tp:taxon-name>Amara davidi</tp:taxon-name></italic> Tschitshérine <bold>b</bold> <italic><tp:taxon-name>Amara sikkimensis</tp:taxon-name></italic> Andrewes, typical of all other <italic><tp:taxon-name>Amara</tp:taxon-name></italic> species of the area <bold>c–e</bold> abdominal apices, ventral aspect, with white arrows indicating insertion points for setae <bold>c</bold> <italic><tp:taxon-name>Amara sikkimensis</tp:taxon-name></italic>, typical of all <italic><tp:taxon-name>Amara</tp:taxon-name></italic> females <bold>d</bold> <italic><tp:taxon-name>Amara sikkimensis</tp:taxon-name></italic> Andrewes male <bold>e</bold> <italic><tp:taxon-name>Amara latithorax</tp:taxon-name></italic> Baliani, typical of males of all other <italic><tp:taxon-name>Amara</tp:taxon-name></italic> species of the area.</p></caption><graphic xmlns:xlink="http://www.w3.org/1999/xlink" xlink:href="zookeys-407-055-g003.jpg" position="float" orientation="portrait" xlink:type="simple"/></fig><fig id="F4" position="float" orientation="portrait"><label>Figure 6.</label><caption><p>Tarsomere 5 of left hind tarsus, medial aspect. <bold>a</bold> <italic><tp:taxon-name>Amara pingshiangi</tp:taxon-name></italic> Jedlička <bold>b</bold> <italic><tp:taxon-name>Amara sikkimensis</tp:taxon-name></italic> Andrewes, typical of all other <italic><tp:taxon-name>Amara</tp:taxon-name></italic> species of the area.</p></caption><graphic xmlns:xlink="http://www.w3.org/1999/xlink" xlink:href="zookeys-407-055-g004.jpg" position="float" orientation="portrait" xlink:type="simple"/></fig><fig id="F22" position="float" orientation="portrait"><label>Figure 24.</label><caption><p>Photographs of habitats for <italic><tp:taxon-name>Amara</tp:taxon-name></italic> species in the Gaoligong Shan region. <bold>a</bold> Gongshan County, Dongshaofang area just below pass into Dulong Valley, elevation 3500 m; habitat in which specimens of <italic><tp:taxon-name>Amara chalciope</tp:taxon-name></italic> were collected <bold>b</bold> Lushui County, Pianma Road just W of Fengxue Yakou, elevation 3150 m; habitat in which specimens of <italic><tp:taxon-name>Amara dissimilis</tp:taxon-name></italic> and <italic><tp:taxon-name>Amara chalciope</tp:taxon-name></italic> were collected.</p></caption><graphic xmlns:xlink="http://www.w3.org/1999/xlink" xlink:href="zookeys-407-055-g022.jpg" position="float" orientation="portrait" xlink:type="simple"/></fig><fig id="F23" position="float" orientation="portrait"><label>Figure 25.</label><caption><p>Photographs of habitats for <italic><tp:taxon-name>Amara</tp:taxon-name></italic> species in the Gaoligong Shan region. <bold>a</bold> Lushui County, Pianma Road just E of Fengxue Yakou, elevation 3150m; habitat in which specimens of <italic><tp:taxon-name>Amara birmana</tp:taxon-name></italic> and <italic><tp:taxon-name>Amara chalciope</tp:taxon-name></italic> were collected <bold>b</bold> Tengchong County, Longtang He at Dahetou Lingganjiao, elevation 2010 m; habitat in which specimens of <italic><tp:taxon-name>Amara birmana</tp:taxon-name></italic>, <italic><tp:taxon-name>Amara pingshiangi</tp:taxon-name></italic> and <italic><tp:taxon-name>Amara shaanxiensis</tp:taxon-name></italic> were collected.</p></caption><graphic xmlns:xlink="http://www.w3.org/1999/xlink" xlink:href="zookeys-407-055-g023.jpg" position="float" orientation="portrait" xlink:type="simple"/></fig><fig id="F24" position="float" orientation="portrait"><label>Figure 26.</label><caption><p>Photographs of habitats for <italic><tp:taxon-name>Amara</tp:taxon-name></italic> species in the Gaoligong Shan region. <bold>a</bold> Gongshan County, Heipu Yakou just E of Tunnel, elevation 3365 m; habitat in which specimens of <italic><tp:taxon-name>Amara chalciope</tp:taxon-name></italic> and <italic><tp:taxon-name>Amara elegantula</tp:taxon-name></italic> were collected <bold>b</bold> Gongshan County, southwest slope of Kawakarpu Shan on slope abiove and NE of Chukuai Lake, elevation 3950 m; habitat in which specimens of <italic><tp:taxon-name>Amara elegantula</tp:taxon-name></italic> were collected.</p></caption><graphic xmlns:xlink="http://www.w3.org/1999/xlink" xlink:href="zookeys-407-055-g024.jpg" position="float" orientation="portrait" xlink:type="simple"/></fig><fig id="F25" position="float" orientation="portrait"><label>Figure 27.</label><caption><p>Map showing approximate overall geographical distributions of species occurring in the Gaoligong Shan region (ranges that extend to the upper right corner of the map are truncated there but continue northeast to Japan and the Russian Far East); dashed lines connect apparently significant disjunct areas of the range of a species; scale line = 500 km. <bold>1</bold> <italic><tp:taxon-name>Amara (Amara) congrua</tp:taxon-name></italic> Morawitz <bold>2</bold> <italic><tp:taxon-name>Amara (Bradytus) simplicidens</tp:taxon-name></italic> Morawitz <bold>3</bold> <italic><tp:taxon-name>Amara (Zezea) davidi</tp:taxon-name></italic> Tschitschérine <bold>4</bold> <italic><tp:taxon-name>Amara (Bradytus) pingshiangi</tp:taxon-name></italic> Jedlička <bold>5</bold> <italic><tp:taxon-name>Amara (Reductocelia) lucidissima</tp:taxon-name></italic> Baliani <bold>6</bold> <italic><tp:taxon-name>Amara (Amara) silvestrii</tp:taxon-name></italic> Baliani <bold>7</bold> <italic><tp:taxon-name>Amara (Amara) shaanxiensis</tp:taxon-name></italic> Hieke; <bold>8</bold> <italic><tp:taxon-name>Amara (Xenocelia) sikkimensis</tp:taxon-name></italic> Andrewes <bold>9</bold> <italic><tp:taxon-name>Amara (Harpaloamara) latithorax</tp:taxon-name></italic> Baliani <bold>10</bold> <italic><tp:taxon-name>Amara (Bradytus) chalciope</tp:taxon-name></italic> (Bates) <bold>11</bold> <italic><tp:taxon-name>Amara (Bradytus) dissimilis</tp:taxon-name></italic> Tschitschérine <bold>12</bold> <italic><tp:taxon-name>Amara (Pseudoamara) birmana</tp:taxon-name></italic> Baliani; <bold>13</bold> <italic><tp:taxon-name>Amara (Bradytus) elegantula</tp:taxon-name></italic> Tschitschérine.</p></caption><graphic xmlns:xlink="http://www.w3.org/1999/xlink" xlink:href="zookeys-407-055-g025.jpg" position="float" orientation="portrait" xlink:type="simple"/></fig><fig id="F26" position="float" orientation="portrait"><label>Figure 28.</label><caption><p>Chart showing the representation of <italic><tp:taxon-name>Amara</tp:taxon-name></italic> species in project-designated Core Areas (see <xref ref-type="fig" rid="F2">Fig. 3</xref>) in the Gaoligong Shan region.</p></caption><graphic xmlns:xlink="http://www.w3.org/1999/xlink" xlink:href="zookeys-407-055-g026.jpg" position="float" orientation="portrait" xlink:type="simple"/></fig><fig id="F2" position="float" orientation="portrait"><label>Figures 2–4.</label><caption><p><bold>2</bold> Map showing natural extent of study area, colored in gray (however, sampling was permitted only in those portions in Yunnan Province <bold>3</bold> Map showing location of core sampling areas <bold>4</bold> Map showing locations of all entomological sampling sites.</p></caption><graphic xmlns:xlink="http://www.w3.org/1999/xlink" xlink:href="zookeys-407-055-g002.jpg" position="float" orientation="portrait" xlink:type="simple"/></fig><fig id="F27" position="float" orientation="portrait"><label>Figure 29.</label><caption><p>Chart illustrating the altitudinal ranges of <italic><tp:taxon-name>Amara</tp:taxon-name></italic> species represented in the Gaoligong Shan region.</p></caption><graphic xmlns:xlink="http://www.w3.org/1999/xlink" xlink:href="zookeys-407-055-g027.jpg" position="float" orientation="portrait" xlink:type="simple"/></fig><fig id="F28" position="float" orientation="portrait"><label>Figure 30.</label><caption><p>Chart illustrating the co-occurence (syntopy) of <italic><tp:taxon-name>Amara</tp:taxon-name></italic> species in samples from the same habitats and at the same sites in the Gaoligong Shan region.</p></caption><graphic xmlns:xlink="http://www.w3.org/1999/xlink" xlink:href="zookeys-407-055-g028.jpg" position="float" orientation="portrait" xlink:type="simple"/></fig></tp:treatment-sec><ref-list><ref id="B5"><mixed-citation xmlns:xlink="http://www.w3.org/1999/xlink" xlink:type="simple"><person-group><name name-style="western"><surname>Baliani</surname><given-names>A</given-names></name></person-group> (<year>1937</year>) <article-title>Studi sulle <italic>Amara</italic> asiatiche (Coleopt., Carab.) 10.</article-title><source>Memorie della Società Entomologica Italiana</source><volume>15</volume>(<issue>1936</issue>): <fpage>176</fpage>-<lpage>183</lpage>.</mixed-citation></ref><ref id="B25"><mixed-citation xmlns:xlink="http://www.w3.org/1999/xlink" xlink:type="simple"><person-group><name name-style="western"><surname>Hieke</surname><given-names>F</given-names></name></person-group> (<year>1983</year>) <article-title>Revision der <italic>Amara</italic>-Untergattung <italic>Camptocelia</italic> Jeannel, 1942, und taxonomische Bemerkungen zu Arten anderer Subgenera (Coleoptera, Carabidae).</article-title><source>Deutsche Entomologische Zeitschrift</source> (<series>N. F.</series>) <volume>30</volume>: <fpage>249</fpage>-<lpage>371</lpage>.</mixed-citation></ref></ref-list></tp:taxon-treatment>
