# Supplementary material for: Inventory of the carabid beetle fauna of the Gaoligong Mountains, western Yunnan Province, China: species of the tribe Zabrini (Coleoptera, Carabidae)
Source: Zookeys. 2014 May 8;(407):55–119. doi: 10.3897/zookeys.407.7353 (PMC4042703; doi:10.3897/zookeys.407.7353)
Supplement: XML Treatment for Amara (Bradytus) dissimilis [file zookeys.407.7353-treatment9.xml]

<!DOCTYPE tp:taxon-treatment
  PUBLIC "-//TaxonX//DTD Taxonomic Treatment Publishing DTD v0 20100105//EN" "tax-treatment-NSO.dtd">
<tp:taxon-treatment xmlns:tp="http://www.plazi.org/taxpub"><tp:treatment-meta><mixed-citation publication-type="journal"><person-group><name><surname>Kavanaugh</surname><given-names>David H.</given-names></name><name><surname>Hieke</surname><given-names>Fritz</given-names></name><name><surname>Liang</surname><given-names>Hongbin</given-names></name><name><surname>Dong</surname><given-names>Dazhi</given-names></name></person-group><article-title>Inventory of the carabid beetle fauna of the Gaoligong Mountains, western Yunnan Province, China: species of the tribe Zabrini (Coleoptera, Carabidae)</article-title><source>Zookeys</source><day>8</day><month>5</month><year>2014</year><volume>2014</volume><issue>407</issue><fpage>55</fpage><lpage>119</lpage><pub-id pub-id-type="doi">10.3897/zookeys.407.7353</pub-id></mixed-citation></tp:treatment-meta><tp:nomenclature><label>9.</label><tp:taxon-name>
                            <tp:taxon-name-part taxon-name-part-type="genus">Amara</tp:taxon-name-part>
                            (<tp:taxon-name-part taxon-name-part-type="subgenus">Bradytus</tp:taxon-name-part>)
                            <tp:taxon-name-part taxon-name-part-type="species">dissimilis</tp:taxon-name-part>
                            <object-id xmlns:xlink="http://www.w3.org/1999/xlink" xlink:type="simple">http://species-id.net/wiki/Amara_dissimilis</object-id>
                        </tp:taxon-name><tp:taxon-authority>Tschitschérine, 1894</tp:taxon-authority><xref ref-type="fig" rid="F3">Figs 5b–c</xref><xref ref-type="fig" rid="F3">, 5e</xref><xref ref-type="fig" rid="F4">, 6b</xref><xref ref-type="fig" rid="F15">, 17</xref><xref ref-type="fig" rid="F20">, 22a</xref><xref ref-type="fig" rid="F22">, 24b</xref><xref ref-type="fig" rid="F25">, 27</xref><xref ref-type="fig" rid="F26"/><xref ref-type="fig" rid="F27"/><xref ref-type="fig" rid="F28">–30</xref><tp:nomenclature-citation-list><tp:nomenclature-citation><tp:taxon-name>Amara (Bradytus) dissimilis</tp:taxon-name><comment> Tschitschérine, 1894: 404. Type material: Holotype male in ZIN. Type locality: China, Gansu, Ponggartang (“Thibet sept., Amdo, village Ndàmi”). [Note: The holotype was erroneously labeled “<italic>Brad. dissors</italic> Tschit. 1894 typ!” by <xref ref-type="bibr" rid="B30">Hieke (1999a</xref>: 165).</comment></tp:nomenclature-citation><tp:nomenclature-citation><tp:taxon-name>Amara (Bradytus) emmerichi</tp:taxon-name><comment> Baliani, 1932: 14. Type material: Holotype male (“type”) and one paratype in CBAL, additional paratypes in DEI (<xref ref-type="bibr" rid="B16">Döbler 1975</xref>: 112), NMPC and ZMHB. Type locality: China, Sichuan, Kangding (“Tatsienlu-Chiulung”). Synonymized by <xref ref-type="bibr" rid="B30">Hieke (1999a</xref>: 165).</comment></tp:nomenclature-citation><tp:nomenclature-citation><tp:taxon-name>Amara (Bradytus) lama</tp:taxon-name><comment> Baliani, 1934b: 110. Type material: Holotype female and 1 paratype in BMNH, 2 paratypes in MCSNG. Type locality: Tibet, Rong Tö Valley, 4000-7000 ft. Synonymized by <xref ref-type="bibr" rid="B29">Hieke (1997</xref>: 225).</comment></tp:nomenclature-citation><tp:nomenclature-citation><tp:taxon-name>Amara (Bradytus) komala</tp:taxon-name><comment> Jedlička, 1934b: 116. Type material: Holotype female in NMPC, 1 paratype female in CMEY. Type locality: China, Yunnan, Longchuan Jiang (“Soling-ho” Valley). Synonymized by <xref ref-type="bibr" rid="B28">Hieke 1995</xref>: 297.</comment></tp:nomenclature-citation><tp:nomenclature-citation><tp:taxon-name>Amara (Bradytus) mera</tp:taxon-name><comment> Jedlička, 1934b: 116. Type material: Holotype female and 1 paratype female in NMPC. Type locality: China, Yunnan, “Yunnan-fou”. Synonymized by <xref ref-type="bibr" rid="B28">Hieke (1995</xref>: 297).</comment></tp:nomenclature-citation></tp:nomenclature-citation-list></tp:nomenclature><tp:treatment-sec sec-type="Diagnosis"><title>Diagnosis.</title><p>Adults of this species (<xref ref-type="fig" rid="F15">Fig. 17</xref>) can be distinguished from those of all other species in the region by the following combination of character states: body length 7.7–8.7 mm; dorsal surface dark brown to black, without or with only very faint metallic green reflection, at least femora and outer antennomeres dark (piceous to black); elytral microscuplture comprised of distinctly isodiametric meshes in both males and females (more deeply impressed in females than in males); pronotum (<xref ref-type="fig" rid="F15">Fig. 17a</xref>) dis<!--PageBreak-->tinctly narrowed anteriorly, with anterior margin clearly narrower than the hind margin, lateral margins more or less evenly rounded from apical to basal angle, anterior angles slightly projected anteriorly beyond anterior margin, posterior angles obtusely <!--PageBreak-->angulate and slightly denticulate, basal impressions broadly and deeply foveate, outer basal impression distinctly delimited laterally by a broad convexity; elytra without evident sub-basal depressions, pore puncture absent, elytral striae distinct throughout and deeply impressed; medial protibial spurs simple; metatibiae of males with a brush-like patch of setae medially in the apical half; tarsomere 5 of hind tarsi with two or (in a few specimens) three pairs of setae ventrally (<xref ref-type="fig" rid="F4">Fig. 6b</xref>); last abdominal sternite of male with one pair (<xref ref-type="fig" rid="F3">Fig. 5e</xref>) and female with two pairs (<xref ref-type="fig" rid="F3">Fig. 5c</xref>) of setiferous punctures near hind margin.</p><fig id="F15" position="float" orientation="portrait"><label>Figure 17.</label><caption><p><italic><tp:taxon-name>Amara (Bradytus) dissimilis</tp:taxon-name></italic> Tschitschérine. <bold>a</bold> dorsal habitus (CASENT1033318) <bold>b–c</bold> median lobe of aedeagus of male (CASENT1002115) <bold>b</bold> left lateral aspect <bold>c</bold> dorsal aspect; scale lines = 1.0 mm <bold>d</bold> Map of localities records (red circles) for <italic><tp:taxon-name>Amara dissimilis</tp:taxon-name></italic> in the Gaoligong Shan region, scale line = 100 km.</p></caption><graphic xmlns:xlink="http://www.w3.org/1999/xlink" xlink:href="zookeys-407-055-g015.jpg" position="float" orientation="portrait" xlink:type="simple"/></fig></tp:treatment-sec><tp:treatment-sec sec-type="Habitat distribution"><title>Habitat distribution.</title><p>Specimens of this species were collected in daytime from under stones and other cover in open roadside areas (<xref ref-type="fig" rid="F22">Fig. 24b</xref>) and other waste areas (<xref ref-type="fig" rid="F20">Fig. 22a</xref>) around human settlements with scattered grasses and shrubs, at the edges of meadows and agricultural fields, and on open rocky banks of streams, and in these same habitats at night, when beetles were found active on bare substrate. Members of this species were found at elevations ranging from 1500 to 3611 m (most abundantly between 1500 and 3150 m), and syntopic with adults of <italic><tp:taxon-name>Amara birmana</tp:taxon-name></italic>, <italic><tp:taxon-name>Amara chalciope</tp:taxon-name></italic>, <italic><tp:taxon-name>Amara latithorax</tp:taxon-name></italic>, <italic><tp:taxon-name>Amara lucidissima</tp:taxon-name></italic>, <italic><tp:taxon-name>Amara pingshiangi</tp:taxon-name></italic>, <italic><tp:taxon-name>Amara sikkimensis</tp:taxon-name></italic> and <italic><tp:taxon-name>Amara silvestrii</tp:taxon-name></italic> at one or more sites.</p></tp:treatment-sec><tp:treatment-sec sec-type="Geographical distribution within the Gaoligong Shan"><title>Geographical distribution within the Gaoligong Shan.</title><p><xref ref-type="fig" rid="F15">Fig. 17d</xref>. We examined a total of 14 specimens (7 males and 7 females) from the following localities: <bold><italic>Fugong County</italic>:</bold> Lumadeng Township (7.5 km below Shibali on Yaping Road, <named-content xmlns:xlink="http://www.w3.org/1999/xlink" content-type="dwc:verbatimCoordinates" xlink:type="simple">27.14627°, 98.81559°</named-content>, 2030 m, 3 May 2004, H.B. Liang &amp; M. Xie collectors [1 female; IOZ]). <bold><italic>Gongshan County</italic>:</bold> Bingzhongluo Township (Gongdong, <named-content xmlns:xlink="http://www.w3.org/1999/xlink" content-type="dwc:verbatimCoordinates" xlink:type="simple">27.99858°, 98.61933°</named-content>, 2506 m, P.E. Marek collector [1 female; CAS]); Cikai Township (<named-content xmlns:xlink="http://www.w3.org/1999/xlink" content-type="dwc:verbatimCoordinates" xlink:type="simple">27.74939°, 98.66453°</named-content>, 1515 m, 25 September 2002, H.B. Liang &amp; W.D. Ba collectors [1 male and 1 female; IOZ]), (Pula He just above Nu Jiang Road, <named-content xmlns:xlink="http://www.w3.org/1999/xlink" content-type="dwc:verbatimCoordinates" xlink:type="simple">27.74861°, 98.66675°</named-content>, 1440m, 23 October 2004, D.H. Kavanaugh &amp; H.B. Liang collectors [1 female; IOZ]); Dulongjiang Township (0.6 km N of Dizhengdang village on Dulong Jiang, <named-content xmlns:xlink="http://www.w3.org/1999/xlink" content-type="dwc:verbatimCoordinates" xlink:type="simple">28.08442°, 98.32652°</named-content>, 1880m, 29 October 2004, D.H. Kavanaugh, D.Z. Dong &amp; G. Tang collectors [2 males; CAS, IOZ]), Dulongjiang Township (S of Dizhengdang village at Sialong He, <named-content xmlns:xlink="http://www.w3.org/1999/xlink" content-type="dwc:verbatimCoordinates" xlink:type="simple">28.07654°, 98.32603°</named-content>, 1890 m, 30 October 2004, D.H. Kavanaugh, D.Z. Dong &amp; G. Tang collectors [1 female; CAS]), (2.3 to 3.3 airkm S of Longyuan village on Dulong Jiang, <named-content xmlns:xlink="http://www.w3.org/1999/xlink" content-type="dwc:verbatimCoordinates" xlink:type="simple">28.00532°, 98.32145°</named-content>, 1685–1720 m, 2 November 2004, D.H. Kavanaugh, D.Z. Dong &amp; G. Tang collectors [2 females; CAS, IOZ]); Heiwadi (16.8 km W of Cikai on Dulong Valley Road, <named-content xmlns:xlink="http://www.w3.org/1999/xlink" content-type="dwc:verbatimCoordinates" xlink:type="simple">27.79584°, 98.58443°</named-content>, 2150 m, 4 October 2002, H.B. Liang, W.D. Ba &amp; C.G. Jin collectors[1 male; IOZ]; 10 October 2004, D.H. Kavanaugh, P.E. Marek &amp; H.B. Liang collectors [1 male; CAS]). <bold><italic>Longyang County</italic>:</bold> Nankang Yakou (<named-content xmlns:xlink="http://www.w3.org/1999/xlink" content-type="dwc:verbatimCoordinates" xlink:type="simple">24.83167°, 98.76667°</named-content>, 2130 m, 4 November 1998, D.H. Kavanaugh collector [1 males; CAS]). <bold><italic>Lushui County</italic>:</bold> Luzhang Township (Fengxue Yakou at Pianma Road, <named-content xmlns:xlink="http://www.w3.org/1999/xlink" content-type="dwc:verbatimCoordinates" xlink:type="simple">25.97228°, 98.68336°</named-content>, 3150 m, 11 October 1998, D.H. Kavanaugh collector [1 male; CAS]).</p><p>This species was recorded from all but one Core Area (Core Area 5) in the Gaoligong Shan region. In the southern half of the study area, it is restricted to only the highest elevations, where members are found mainly on the passes over the crest of the mountain range.</p><!--PageBreak--></tp:treatment-sec><tp:treatment-sec sec-type="Overall geographical distribution"><title>Overall geographical distribution.</title><p><xref ref-type="fig" rid="F25">Fig. 27</xref>. This species has been recorded from Gansu, Qinghai, Shaanxi, Sichuan and Yunnan Provinces and Xizang Autonomous Region in China. Its occurrence in the study area represents the southern limit of its known geographical range.</p></tp:treatment-sec><tp:treatment-sec><!--Section generated to contain objects referenced in tp:taxon-treatment.--><fig id="F3" position="float" orientation="portrait"><label>Figure 5.</label><caption><p>Tibial and abdominal apices. <bold>a–b</bold> right tibial apices, lateroventral aspect; a. <italic><tp:taxon-name>Amara davidi</tp:taxon-name></italic> Tschitshérine <bold>b</bold> <italic><tp:taxon-name>Amara sikkimensis</tp:taxon-name></italic> Andrewes, typical of all other <italic><tp:taxon-name>Amara</tp:taxon-name></italic> species of the area <bold>c–e</bold> abdominal apices, ventral aspect, with white arrows indicating insertion points for setae <bold>c</bold> <italic><tp:taxon-name>Amara sikkimensis</tp:taxon-name></italic>, typical of all <italic><tp:taxon-name>Amara</tp:taxon-name></italic> females <bold>d</bold> <italic><tp:taxon-name>Amara sikkimensis</tp:taxon-name></italic> Andrewes male <bold>e</bold> <italic><tp:taxon-name>Amara latithorax</tp:taxon-name></italic> Baliani, typical of males of all other <italic><tp:taxon-name>Amara</tp:taxon-name></italic> species of the area.</p></caption><graphic xmlns:xlink="http://www.w3.org/1999/xlink" xlink:href="zookeys-407-055-g003.jpg" position="float" orientation="portrait" xlink:type="simple"/></fig><fig id="F4" position="float" orientation="portrait"><label>Figure 6.</label><caption><p>Tarsomere 5 of left hind tarsus, medial aspect. <bold>a</bold> <italic><tp:taxon-name>Amara pingshiangi</tp:taxon-name></italic> Jedlička <bold>b</bold> <italic><tp:taxon-name>Amara sikkimensis</tp:taxon-name></italic> Andrewes, typical of all other <italic><tp:taxon-name>Amara</tp:taxon-name></italic> species of the area.</p></caption><graphic xmlns:xlink="http://www.w3.org/1999/xlink" xlink:href="zookeys-407-055-g004.jpg" position="float" orientation="portrait" xlink:type="simple"/></fig><fig id="F20" position="float" orientation="portrait"><label>Figure 22.</label><caption><p>Photographs of habitats for <italic><tp:taxon-name>Amara</tp:taxon-name></italic> species in the Gaoligong Shan region. a. Baoshan-Tengchong Road at Nankang Yakou, elevation 2130 m; habitat in which specimens of <italic><tp:taxon-name>Amara birmana</tp:taxon-name></italic>, <italic><tp:taxon-name>Amara davidi</tp:taxon-name></italic>, <italic><tp:taxon-name>Amara dissimilis</tp:taxon-name></italic>, <italic><tp:taxon-name>Amara lucidissima</tp:taxon-name></italic> and <italic><tp:taxon-name>Amara shaanxiensis</tp:taxon-name></italic> were collected. b. Gongshan County, Cikai Township, Heiwadi Village area, elevation 1800 m; habitat in which specimens of <italic><tp:taxon-name>Amara congrua</tp:taxon-name></italic> and <italic><tp:taxon-name>Amara latithorax</tp:taxon-name></italic> were collected.</p></caption><graphic xmlns:xlink="http://www.w3.org/1999/xlink" xlink:href="zookeys-407-055-g020.jpg" position="float" orientation="portrait" xlink:type="simple"/></fig><fig id="F22" position="float" orientation="portrait"><label>Figure 24.</label><caption><p>Photographs of habitats for <italic><tp:taxon-name>Amara</tp:taxon-name></italic> species in the Gaoligong Shan region. <bold>a</bold> Gongshan County, Dongshaofang area just below pass into Dulong Valley, elevation 3500 m; habitat in which specimens of <italic><tp:taxon-name>Amara chalciope</tp:taxon-name></italic> were collected <bold>b</bold> Lushui County, Pianma Road just W of Fengxue Yakou, elevation 3150 m; habitat in which specimens of <italic><tp:taxon-name>Amara dissimilis</tp:taxon-name></italic> and <italic><tp:taxon-name>Amara chalciope</tp:taxon-name></italic> were collected.</p></caption><graphic xmlns:xlink="http://www.w3.org/1999/xlink" xlink:href="zookeys-407-055-g022.jpg" position="float" orientation="portrait" xlink:type="simple"/></fig><fig id="F25" position="float" orientation="portrait"><label>Figure 27.</label><caption><p>Map showing approximate overall geographical distributions of species occurring in the Gaoligong Shan region (ranges that extend to the upper right corner of the map are truncated there but continue northeast to Japan and the Russian Far East); dashed lines connect apparently significant disjunct areas of the range of a species; scale line = 500 km. <bold>1</bold> <italic><tp:taxon-name>Amara (Amara) congrua</tp:taxon-name></italic> Morawitz <bold>2</bold> <italic><tp:taxon-name>Amara (Bradytus) simplicidens</tp:taxon-name></italic> Morawitz <bold>3</bold> <italic><tp:taxon-name>Amara (Zezea) davidi</tp:taxon-name></italic> Tschitschérine <bold>4</bold> <italic><tp:taxon-name>Amara (Bradytus) pingshiangi</tp:taxon-name></italic> Jedlička <bold>5</bold> <italic><tp:taxon-name>Amara (Reductocelia) lucidissima</tp:taxon-name></italic> Baliani <bold>6</bold> <italic><tp:taxon-name>Amara (Amara) silvestrii</tp:taxon-name></italic> Baliani <bold>7</bold> <italic><tp:taxon-name>Amara (Amara) shaanxiensis</tp:taxon-name></italic> Hieke; <bold>8</bold> <italic><tp:taxon-name>Amara (Xenocelia) sikkimensis</tp:taxon-name></italic> Andrewes <bold>9</bold> <italic><tp:taxon-name>Amara (Harpaloamara) latithorax</tp:taxon-name></italic> Baliani <bold>10</bold> <italic><tp:taxon-name>Amara (Bradytus) chalciope</tp:taxon-name></italic> (Bates) <bold>11</bold> <italic><tp:taxon-name>Amara (Bradytus) dissimilis</tp:taxon-name></italic> Tschitschérine <bold>12</bold> <italic><tp:taxon-name>Amara (Pseudoamara) birmana</tp:taxon-name></italic> Baliani; <bold>13</bold> <italic><tp:taxon-name>Amara (Bradytus) elegantula</tp:taxon-name></italic> Tschitschérine.</p></caption><graphic xmlns:xlink="http://www.w3.org/1999/xlink" xlink:href="zookeys-407-055-g025.jpg" position="float" orientation="portrait" xlink:type="simple"/></fig><fig id="F26" position="float" orientation="portrait"><label>Figure 28.</label><caption><p>Chart showing the representation of <italic><tp:taxon-name>Amara</tp:taxon-name></italic> species in project-designated Core Areas (see <xref ref-type="fig" rid="F2">Fig. 3</xref>) in the Gaoligong Shan region.</p></caption><graphic xmlns:xlink="http://www.w3.org/1999/xlink" xlink:href="zookeys-407-055-g026.jpg" position="float" orientation="portrait" xlink:type="simple"/></fig><fig id="F2" position="float" orientation="portrait"><label>Figures 2–4.</label><caption><p><bold>2</bold> Map showing natural extent of study area, colored in gray (however, sampling was permitted only in those portions in Yunnan Province <bold>3</bold> Map showing location of core sampling areas <bold>4</bold> Map showing locations of all entomological sampling sites.</p></caption><graphic xmlns:xlink="http://www.w3.org/1999/xlink" xlink:href="zookeys-407-055-g002.jpg" position="float" orientation="portrait" xlink:type="simple"/></fig><fig id="F27" position="float" orientation="portrait"><label>Figure 29.</label><caption><p>Chart illustrating the altitudinal ranges of <italic><tp:taxon-name>Amara</tp:taxon-name></italic> species represented in the Gaoligong Shan region.</p></caption><graphic xmlns:xlink="http://www.w3.org/1999/xlink" xlink:href="zookeys-407-055-g027.jpg" position="float" orientation="portrait" xlink:type="simple"/></fig><fig id="F28" position="float" orientation="portrait"><label>Figure 30.</label><caption><p>Chart illustrating the co-occurence (syntopy) of <italic><tp:taxon-name>Amara</tp:taxon-name></italic> species in samples from the same habitats and at the same sites in the Gaoligong Shan region.</p></caption><graphic xmlns:xlink="http://www.w3.org/1999/xlink" xlink:href="zookeys-407-055-g028.jpg" position="float" orientation="portrait" xlink:type="simple"/></fig></tp:treatment-sec><ref-list><ref id="B30"><mixed-citation xmlns:xlink="http://www.w3.org/1999/xlink" xlink:type="simple"><person-group><name name-style="western"><surname>Hieke</surname><given-names>F</given-names></name></person-group> (<year>1999a</year>) <article-title>Zwei neue Arten und 22 neue Synonyme in der Gattung <italic>Amara</italic> Bonelli, 1810 (Coleoptera, Carabidae).</article-title><source>Folia Heyrovskyana</source><volume>7</volume>: <fpage>151</fpage>-<lpage>199</lpage>.</mixed-citation></ref><ref id="B16"><mixed-citation xmlns:xlink="http://www.w3.org/1999/xlink" xlink:type="simple"><person-group><name name-style="western"><surname>Döbler</surname><given-names>H</given-names></name></person-group> (<year>1975</year>) <article-title>Katalog der in den Sammlungen des ehemaligen Deutschen Entomologischen Institutes aufbewahrten Typen - XII (Coleoptera: Carabidae).</article-title><source>Beiträge zur Entomologie, Deutsches Entomologisches Institut</source><volume>28</volume>: <fpage>99</fpage>-<lpage>150</lpage></mixed-citation></ref><ref id="B29"><mixed-citation xmlns:xlink="http://www.w3.org/1999/xlink" xlink:type="simple"><person-group><name name-style="western"><surname>Hieke</surname><given-names>F</given-names></name></person-group> (<year>1997</year>) <article-title>Neue Arten und weitere neue Synonyme in der Gattung <italic>Amara</italic> Bonelli, 1810.</article-title><source>Mitteilungen aus dem Zoologischen Museum Berlin</source><volume>73</volume>: <fpage>193</fpage>-<lpage>264</lpage>. doi: <ext-link ext-link-type="doi" xlink:href="10.1002/mmnz.19970730204" xlink:type="simple">10.1002/mmnz.19970730204</ext-link></mixed-citation></ref><ref id="B28"><mixed-citation xmlns:xlink="http://www.w3.org/1999/xlink" xlink:type="simple"><person-group><name name-style="western"><surname>Hieke</surname><given-names>F</given-names></name></person-group> (<year>1995</year>) <article-title>Neue Arten und neue Synonyme in der Gattung <italic>Amara</italic> Bon. (Coleoptera, Carabidae). Deutsche Entomologische Zeitschrift (N. F.</article-title><source>)</source><volume>42</volume>: <fpage>287</fpage>-<lpage>328</lpage>.</mixed-citation></ref></ref-list></tp:taxon-treatment>
