# Supplementary material for: Inventory of the carabid beetle fauna of the Gaoligong Mountains, western Yunnan Province, China: species of the tribe Zabrini (Coleoptera, Carabidae)
Source: Zookeys. 2014 May 8;(407):55–119. doi: 10.3897/zookeys.407.7353 (PMC4042703; doi:10.3897/zookeys.407.7353)
Supplement: XML Treatment for Amara (Bradytus) elegantula [file zookeys.407.7353-treatment10.xml]

<!DOCTYPE tp:taxon-treatment
  PUBLIC "-//TaxonX//DTD Taxonomic Treatment Publishing DTD v0 20100105//EN" "tax-treatment-NSO.dtd">
<tp:taxon-treatment xmlns:tp="http://www.plazi.org/taxpub"><tp:treatment-meta><mixed-citation publication-type="journal"><person-group><name><surname>Kavanaugh</surname><given-names>David H.</given-names></name><name><surname>Hieke</surname><given-names>Fritz</given-names></name><name><surname>Liang</surname><given-names>Hongbin</given-names></name><name><surname>Dong</surname><given-names>Dazhi</given-names></name></person-group><article-title>Inventory of the carabid beetle fauna of the Gaoligong Mountains, western Yunnan Province, China: species of the tribe Zabrini (Coleoptera, Carabidae)</article-title><source>Zookeys</source><day>8</day><month>5</month><year>2014</year><volume>2014</volume><issue>407</issue><fpage>55</fpage><lpage>119</lpage><pub-id pub-id-type="doi">10.3897/zookeys.407.7353</pub-id></mixed-citation></tp:treatment-meta><tp:nomenclature><label>10.</label><tp:taxon-name>
                            <tp:taxon-name-part taxon-name-part-type="genus">Amara</tp:taxon-name-part>
                            (<tp:taxon-name-part taxon-name-part-type="subgenus">Bradytus</tp:taxon-name-part>)
                            <tp:taxon-name-part taxon-name-part-type="species">elegantula</tp:taxon-name-part>
                            <object-id xmlns:xlink="http://www.w3.org/1999/xlink" xlink:type="simple">http://species-id.net/wiki/Amara_elegantula</object-id>
                        </tp:taxon-name><tp:taxon-authority>Tschitschérine, 1899</tp:taxon-authority><xref ref-type="fig" rid="F3">Figs 5b–c</xref><xref ref-type="fig" rid="F3">, 5e</xref><xref ref-type="fig" rid="F4">, 6b</xref><xref ref-type="fig" rid="F16">, 18</xref><xref ref-type="fig" rid="F24">, 26a</xref><xref ref-type="fig" rid="F24">, 26b</xref><xref ref-type="fig" rid="F25">, 27</xref><xref ref-type="fig" rid="F26"/><xref ref-type="fig" rid="F27"/><xref ref-type="fig" rid="F28">–30</xref><tp:nomenclature-citation-list><tp:nomenclature-citation><tp:taxon-name>Amara (Leiocnemis) elegantula</tp:taxon-name><comment> Tschitschérine, 1899: 659. Type material: a male (one of three syntypes) labeled “type” in ZIN acknowledged as holotype (<xref ref-type="bibr" rid="B24">Hieke 1981</xref>: 221). Type locality: Sikkim, Darjeeling, 12000 ft.</comment></tp:nomenclature-citation></tp:nomenclature-citation-list></tp:nomenclature><tp:treatment-sec sec-type="Diagnosis"><title>Diagnosis.</title><p>Adults of this species (<xref ref-type="fig" rid="F16">Fig. 18</xref>) can be distinguished from those of all other species in the region by the following combination of character states: body length 7.0–7.5 mm; dorsal surface dark with distinct metallic blue-green reflection in most specimens, non-metallic black in a few specimens, at least femora and outer antennomeres dark (piceous to black); elytral microsculpture effaced or nearly so in both males and females; pronotum (<xref ref-type="fig" rid="F16">Fig. 18a</xref>) with lateral margins straight or faintly to distinctly sinuate just anterior to basal angles, rounded near middle, less rounded or nearly straight also in anterior one-third in most specimens, anterior angles distinctly and narrowly projected anteriorly beyond anterior margin, lateral explanation narrow throughout, outer basal impressions foveate and distinct from lateral groove, punctation of base not extended anteriorly along sides beyond basal one-third; elytra with parascutellar pore puncture absent; medial protibial spurs simple; tarsomere 5 of hind tarsi with two or (in a few specimens) three pairs of setae ventrally (<xref ref-type="fig" rid="F4">Fig. 6b</xref>); last abdominal sternite of male with one pair (<xref ref-type="fig" rid="F3">Fig. 5e</xref>) and female with two pairs (<xref ref-type="fig" rid="F3">Fig. 5c</xref>) of setiferous punctures near hind margin; male aedeagus with apical third of median lobe about as broad as middle third, apical hook of right paramere smaller and closer to apex (<xref ref-type="fig" rid="F6">Fig. 8a</xref>).</p><fig id="F16" position="float" orientation="portrait"><label>Figure 18.</label><caption><p><italic><tp:taxon-name>Amara (Bradytus) elegantula</tp:taxon-name></italic> Tschitschérine. <bold>a</bold> dorsal habitus (CASENT1026671) <bold>b–c</bold> median lobe of aedeagus of male (CASENT1026255) <bold>b</bold> left lateral aspect <bold>c</bold> dorsal aspect; scale lines = 1.0 mm <bold>d</bold> Map of localities records (red circles) for <italic><tp:taxon-name>Amara elegantula</tp:taxon-name></italic> in the Gaoligong Shan region, scale line = 100 km.</p></caption><graphic xmlns:xlink="http://www.w3.org/1999/xlink" xlink:href="zookeys-407-055-g016.jpg" position="float" orientation="portrait" xlink:type="simple"/></fig></tp:treatment-sec><tp:treatment-sec sec-type="Habitat distribution"><title>Habitat distribution.</title><p>Specimens of this species were collected in daytime from under stones and other cover in open roadside areas near the crest of the mountain range (<xref ref-type="fig" rid="F24">Fig. 26a</xref>), on the rocky heath tundra in areas with scattered vegetation, and on stabilized scree slopes between persistent snow patches in glacial cirques (<xref ref-type="fig" rid="F24">Fig. 26b</xref>). At night, specimens were found in these same areas active on the bare substrate. Specimens were found at elevations ranging from 3350 to 4000 m, the highest sites sampled. The only other <italic><tp:taxon-name>Amara</tp:taxon-name></italic> species members of which were found syntopic with those of <italic><tp:taxon-name>Amara elegantula</tp:taxon-name></italic> was <italic><tp:taxon-name>Amara chalciope</tp:taxon-name></italic>, with adults of both species found together at only one site at an elevation of 3365 m (<xref ref-type="fig" rid="F24">Fig. 26a</xref>), near the lower altitudinal limit of the former and the upper altitudinal limit of the latter.</p></tp:treatment-sec><tp:treatment-sec sec-type="Geographical distribution within the Gaoligong Shan"><title>Geographical distribution within the Gaoligong Shan.</title><p><xref ref-type="fig" rid="F16">Fig. 18d</xref>. We examined a total of 60 specimens (30 males and 30 females) from the following locali<!--PageBreak-->ties: <bold><!--PageBreak--><italic>Gongshan County</italic>:</bold> Heipu Yakou (northwest slope along road W of tunnel, <named-content xmlns:xlink="http://www.w3.org/1999/xlink" content-type="dwc:verbatimCoordinates" xlink:type="simple">27.77447°, 98.44793°</named-content>, 3350 m, 13 August 2006, D.H. Kavanaugh &amp; J.A. Miller collectors [2 females; CAS, IOZ]), (southeast slope, <named-content xmlns:xlink="http://www.w3.org/1999/xlink" content-type="dwc:verbatimCoordinates" xlink:type="simple">27.77032°, 98.44674°</named-content>, 3365 m, 11–13 August 2006, D.H. Kavanaugh, J.A. Miller, D.Z. Dong &amp; Y. Liu collectors [15 males and 9 females; CAS, IOZ]); southwest slope of Kawakarpu Shan (on slope NE of Chukuai Lake, <named-content xmlns:xlink="http://www.w3.org/1999/xlink" content-type="dwc:verbatimCoordinates" xlink:type="simple">27.98206°, 98.48027°</named-content>, 3950 m, 20 August 2006, Y. Liu, P. Hu, D.Z. Dong &amp; J. Wang collectors [4 males and 3 females; CAS, IOZ]), (0.9 km N of Chukuai Lake, <named-content xmlns:xlink="http://www.w3.org/1999/xlink" content-type="dwc:verbatimCoordinates" xlink:type="simple">27.98981°, 98.47392°</named-content>, 4000 m, 21 August 2006, D.H. Kavanaugh, J. Xiong &amp; C.H. Li collectors [2 females; CAS, IOZ]), (0.3 km NNE of Chukuai Lake, <named-content xmlns:xlink="http://www.w3.org/1999/xlink" content-type="dwc:verbatimCoordinates" xlink:type="simple">27.98393°, 98.47491°</named-content>, 3745 m, 19 August 2006, D.H. Kavanaugh, J.A. Miller, D.Z. Dong, J. Xiong &amp; C.H. Li collectors [7 males and 8 females; CAS, IOZ, ZMHB]), (0.4 km NW of Chukuai Lake, <named-content xmlns:xlink="http://www.w3.org/1999/xlink" content-type="dwc:verbatimCoordinates" xlink:type="simple">27.98231°, 98.47069°</named-content>, 3808 m, 21 October 2006. D.Z. Dong collector [2 males; CAS, IOZ]), (0.75 km NW of Chukuai Lake, <named-content xmlns:xlink="http://www.w3.org/1999/xlink" content-type="dwc:verbatimCoordinates" xlink:type="simple">27.98631°, 98.47069°</named-content>, 3820 m, 21 August 2006, Y. Liu, P. Hu &amp; J. Wang collectors [1 male and 2 females; CAS, IOZ]), (0.3 km SW of Chukuai Lake, <named-content xmlns:xlink="http://www.w3.org/1999/xlink" content-type="dwc:verbatimCoordinates" xlink:type="simple">27.97686°, 98.47799°</named-content>, 3750 m, 19 August 2006, Y. Liu collector [2 males and 3 females; CAS, IOZ]).</p><p>This species was recorded only from the northern part of the study area (Core Areas 1 and 2), where it is restricted to the highest elevations sampled, along the crest of the mountain range and both east and west slopes just below the crest.</p></tp:treatment-sec><tp:treatment-sec sec-type="Overall geographical distribution"><title>Overall geographical distribution.</title><p><xref ref-type="fig" rid="F25">Fig. 27</xref>. This species has been recorded from Bhutan, China (Yunnan Province and Xizang Autonomous Region), India (Sikkim and West Bengal) and eastern Nepal. Its occurrence in the study area represents the southern and eastern limits of its known geographical range.</p></tp:treatment-sec><tp:treatment-sec><!--Section generated to contain objects referenced in tp:taxon-treatment.--><fig id="F3" position="float" orientation="portrait"><label>Figure 5.</label><caption><p>Tibial and abdominal apices. <bold>a–b</bold> right tibial apices, lateroventral aspect; a. <italic><tp:taxon-name>Amara davidi</tp:taxon-name></italic> Tschitshérine <bold>b</bold> <italic><tp:taxon-name>Amara sikkimensis</tp:taxon-name></italic> Andrewes, typical of all other <italic><tp:taxon-name>Amara</tp:taxon-name></italic> species of the area <bold>c–e</bold> abdominal apices, ventral aspect, with white arrows indicating insertion points for setae <bold>c</bold> <italic><tp:taxon-name>Amara sikkimensis</tp:taxon-name></italic>, typical of all <italic><tp:taxon-name>Amara</tp:taxon-name></italic> females <bold>d</bold> <italic><tp:taxon-name>Amara sikkimensis</tp:taxon-name></italic> Andrewes male <bold>e</bold> <italic><tp:taxon-name>Amara latithorax</tp:taxon-name></italic> Baliani, typical of males of all other <italic><tp:taxon-name>Amara</tp:taxon-name></italic> species of the area.</p></caption><graphic xmlns:xlink="http://www.w3.org/1999/xlink" xlink:href="zookeys-407-055-g003.jpg" position="float" orientation="portrait" xlink:type="simple"/></fig><fig id="F4" position="float" orientation="portrait"><label>Figure 6.</label><caption><p>Tarsomere 5 of left hind tarsus, medial aspect. <bold>a</bold> <italic><tp:taxon-name>Amara pingshiangi</tp:taxon-name></italic> Jedlička <bold>b</bold> <italic><tp:taxon-name>Amara sikkimensis</tp:taxon-name></italic> Andrewes, typical of all other <italic><tp:taxon-name>Amara</tp:taxon-name></italic> species of the area.</p></caption><graphic xmlns:xlink="http://www.w3.org/1999/xlink" xlink:href="zookeys-407-055-g004.jpg" position="float" orientation="portrait" xlink:type="simple"/></fig><fig id="F24" position="float" orientation="portrait"><label>Figure 26.</label><caption><p>Photographs of habitats for <italic><tp:taxon-name>Amara</tp:taxon-name></italic> species in the Gaoligong Shan region. <bold>a</bold> Gongshan County, Heipu Yakou just E of Tunnel, elevation 3365 m; habitat in which specimens of <italic><tp:taxon-name>Amara chalciope</tp:taxon-name></italic> and <italic><tp:taxon-name>Amara elegantula</tp:taxon-name></italic> were collected <bold>b</bold> Gongshan County, southwest slope of Kawakarpu Shan on slope abiove and NE of Chukuai Lake, elevation 3950 m; habitat in which specimens of <italic><tp:taxon-name>Amara elegantula</tp:taxon-name></italic> were collected.</p></caption><graphic xmlns:xlink="http://www.w3.org/1999/xlink" xlink:href="zookeys-407-055-g024.jpg" position="float" orientation="portrait" xlink:type="simple"/></fig><fig id="F25" position="float" orientation="portrait"><label>Figure 27.</label><caption><p>Map showing approximate overall geographical distributions of species occurring in the Gaoligong Shan region (ranges that extend to the upper right corner of the map are truncated there but continue northeast to Japan and the Russian Far East); dashed lines connect apparently significant disjunct areas of the range of a species; scale line = 500 km. <bold>1</bold> <italic><tp:taxon-name>Amara (Amara) congrua</tp:taxon-name></italic> Morawitz <bold>2</bold> <italic><tp:taxon-name>Amara (Bradytus) simplicidens</tp:taxon-name></italic> Morawitz <bold>3</bold> <italic><tp:taxon-name>Amara (Zezea) davidi</tp:taxon-name></italic> Tschitschérine <bold>4</bold> <italic><tp:taxon-name>Amara (Bradytus) pingshiangi</tp:taxon-name></italic> Jedlička <bold>5</bold> <italic><tp:taxon-name>Amara (Reductocelia) lucidissima</tp:taxon-name></italic> Baliani <bold>6</bold> <italic><tp:taxon-name>Amara (Amara) silvestrii</tp:taxon-name></italic> Baliani <bold>7</bold> <italic><tp:taxon-name>Amara (Amara) shaanxiensis</tp:taxon-name></italic> Hieke; <bold>8</bold> <italic><tp:taxon-name>Amara (Xenocelia) sikkimensis</tp:taxon-name></italic> Andrewes <bold>9</bold> <italic><tp:taxon-name>Amara (Harpaloamara) latithorax</tp:taxon-name></italic> Baliani <bold>10</bold> <italic><tp:taxon-name>Amara (Bradytus) chalciope</tp:taxon-name></italic> (Bates) <bold>11</bold> <italic><tp:taxon-name>Amara (Bradytus) dissimilis</tp:taxon-name></italic> Tschitschérine <bold>12</bold> <italic><tp:taxon-name>Amara (Pseudoamara) birmana</tp:taxon-name></italic> Baliani; <bold>13</bold> <italic><tp:taxon-name>Amara (Bradytus) elegantula</tp:taxon-name></italic> Tschitschérine.</p></caption><graphic xmlns:xlink="http://www.w3.org/1999/xlink" xlink:href="zookeys-407-055-g025.jpg" position="float" orientation="portrait" xlink:type="simple"/></fig><fig id="F26" position="float" orientation="portrait"><label>Figure 28.</label><caption><p>Chart showing the representation of <italic><tp:taxon-name>Amara</tp:taxon-name></italic> species in project-designated Core Areas (see <xref ref-type="fig" rid="F2">Fig. 3</xref>) in the Gaoligong Shan region.</p></caption><graphic xmlns:xlink="http://www.w3.org/1999/xlink" xlink:href="zookeys-407-055-g026.jpg" position="float" orientation="portrait" xlink:type="simple"/></fig><fig id="F2" position="float" orientation="portrait"><label>Figures 2–4.</label><caption><p><bold>2</bold> Map showing natural extent of study area, colored in gray (however, sampling was permitted only in those portions in Yunnan Province <bold>3</bold> Map showing location of core sampling areas <bold>4</bold> Map showing locations of all entomological sampling sites.</p></caption><graphic xmlns:xlink="http://www.w3.org/1999/xlink" xlink:href="zookeys-407-055-g002.jpg" position="float" orientation="portrait" xlink:type="simple"/></fig><fig id="F27" position="float" orientation="portrait"><label>Figure 29.</label><caption><p>Chart illustrating the altitudinal ranges of <italic><tp:taxon-name>Amara</tp:taxon-name></italic> species represented in the Gaoligong Shan region.</p></caption><graphic xmlns:xlink="http://www.w3.org/1999/xlink" xlink:href="zookeys-407-055-g027.jpg" position="float" orientation="portrait" xlink:type="simple"/></fig><fig id="F28" position="float" orientation="portrait"><label>Figure 30.</label><caption><p>Chart illustrating the co-occurence (syntopy) of <italic><tp:taxon-name>Amara</tp:taxon-name></italic> species in samples from the same habitats and at the same sites in the Gaoligong Shan region.</p></caption><graphic xmlns:xlink="http://www.w3.org/1999/xlink" xlink:href="zookeys-407-055-g028.jpg" position="float" orientation="portrait" xlink:type="simple"/></fig><fig id="F6" position="float" orientation="portrait"><label>Figure 8.</label><caption><p>Apical region of median lobe (dorsal aspect) and apex of right paramere (medial aspect) of aedeagus of males. <bold>a</bold> <italic><tp:taxon-name>Amara lucidissima</tp:taxon-name></italic> Baliani <bold>b</bold> all other species of subgenus <italic><tp:taxon-name>Reductocelia</tp:taxon-name></italic> (for comparative purposes only, no other species of this subgenus in the area).</p></caption><graphic xmlns:xlink="http://www.w3.org/1999/xlink" xlink:href="zookeys-407-055-g006.jpg" position="float" orientation="portrait" xlink:type="simple"/></fig></tp:treatment-sec><ref-list><ref id="B24"><mixed-citation xmlns:xlink="http://www.w3.org/1999/xlink" xlink:type="simple"><person-group><name name-style="western"><surname>Hieke</surname><given-names>F</given-names></name></person-group> (<year>1981</year>) <article-title>Carabidae aus dem Nepal-Himalaya. Das Genus <italic>Amara</italic> Bonelli, 1809, mit Revision der Arten des Himalaya (Insecta: Coleoptera).</article-title><source>Senckenbergiana Biologica</source><volume>61</volume> [<issue>1980</issue>]: <fpage>187</fpage>-<lpage>269</lpage>.</mixed-citation></ref></ref-list></tp:taxon-treatment>
