# Supplementary material for: Inventory of the carabid beetle fauna of the Gaoligong Mountains, western Yunnan Province, China: species of the tribe Zabrini (Coleoptera, Carabidae)
Source: Zookeys. 2014 May 8;(407):55–119. doi: 10.3897/zookeys.407.7353 (PMC4042703; doi:10.3897/zookeys.407.7353)
Supplement: XML Treatment for Amara (Bradytus) simplicidens [file zookeys.407.7353-treatment11.xml]

<!DOCTYPE tp:taxon-treatment
  PUBLIC "-//TaxonX//DTD Taxonomic Treatment Publishing DTD v0 20100105//EN" "tax-treatment-NSO.dtd">
<tp:taxon-treatment xmlns:tp="http://www.plazi.org/taxpub"><tp:treatment-meta><mixed-citation publication-type="journal"><person-group><name><surname>Kavanaugh</surname><given-names>David H.</given-names></name><name><surname>Hieke</surname><given-names>Fritz</given-names></name><name><surname>Liang</surname><given-names>Hongbin</given-names></name><name><surname>Dong</surname><given-names>Dazhi</given-names></name></person-group><article-title>Inventory of the carabid beetle fauna of the Gaoligong Mountains, western Yunnan Province, China: species of the tribe Zabrini (Coleoptera, Carabidae)</article-title><source>Zookeys</source><day>8</day><month>5</month><year>2014</year><volume>2014</volume><issue>407</issue><fpage>55</fpage><lpage>119</lpage><pub-id pub-id-type="doi">10.3897/zookeys.407.7353</pub-id></mixed-citation></tp:treatment-meta><tp:nomenclature><label>11.</label><tp:taxon-name>
                            <tp:taxon-name-part taxon-name-part-type="genus">Amara</tp:taxon-name-part>
                            (<tp:taxon-name-part taxon-name-part-type="subgenus">Bradytus</tp:taxon-name-part>)
                            <tp:taxon-name-part taxon-name-part-type="species">simplicidens</tp:taxon-name-part>
                            <object-id xmlns:xlink="http://www.w3.org/1999/xlink" xlink:type="simple">http://species-id.net/wiki/Amara_simplicidens</object-id>
                        </tp:taxon-name><tp:taxon-authority>Morawitz, 1863</tp:taxon-authority><xref ref-type="fig" rid="F3">Figs 5b–c</xref><xref ref-type="fig" rid="F3">, 5e</xref><xref ref-type="fig" rid="F4">, 6b</xref><xref ref-type="fig" rid="F17">, 19</xref><xref ref-type="fig" rid="F25">, 27</xref><xref ref-type="fig" rid="F26"/><xref ref-type="fig" rid="F27"/><xref ref-type="fig" rid="F28">–30</xref><tp:nomenclature-citation-list><tp:nomenclature-citation><tp:taxon-name>Amara (Bradytus) simplicidens</tp:taxon-name><comment> Morawitz, 1863b: 60. Type material: 3 syntypes (2 males and 1 female) in ZIN (lectotype not yet designated). Type locality: Japan, Hokkaido, Hakodate.</comment></tp:nomenclature-citation><tp:nomenclature-citation><tp:taxon-name>Amara (Bradytus) punctatissima</tp:taxon-name><comment> Baliani, 1932: 13. Type material: Holotype male, allotype and at least 1 other paratype in MCSNG, 1 paratype in DEI. Type locality: China, Sichuan, Kangding (“Tatsienlu, Grenze O.Tibet”). Synonymized by <xref ref-type="bibr" rid="B28">Hieke (1995</xref>: 301).</comment></tp:nomenclature-citation><tp:nomenclature-citation><tp:taxon-name>Amara (Leiocnemis) marginicollis</tp:taxon-name><comment>, Lutshnik, 1915: 130. Type material: Holotype female, originally in Lutshnik collection, but now missing (<xref ref-type="bibr" rid="B30">Hieke 1999a</xref>: 171). Type locality: Japan, Harima. Synonymized by <xref ref-type="bibr" rid="B30">Hieke (1999a</xref>: 171).</comment></tp:nomenclature-citation><tp:nomenclature-citation><tp:taxon-name>Amara (Leiocnemis) matsumurae</tp:taxon-name><comment> Csiki, 1929: 450, new name for <italic><tp:taxon-name>Amara marginicollis</tp:taxon-name></italic> Lutshnik, 1915, [nec <xref ref-type="bibr" rid="B60">Morawitz 1863a</xref>:259]. Synonymized by <xref ref-type="bibr" rid="B30">Hieke (1999a</xref>: 171).</comment></tp:nomenclature-citation></tp:nomenclature-citation-list></tp:nomenclature><tp:treatment-sec sec-type="Diagnosis"><title>Diagnosis.</title><p>Adults of this species (<xref ref-type="fig" rid="F17">Fig. 19</xref>) can be distinguished from those of all other species in the region by the following combination of character states: body length 8.3–8.4 mm; dorsal surface dark brown to black, without metallic reflection, at least femora and outer antennomeres dark (piceous to black); elytral microscuplture com<!--PageBreak-->prised of distinctly transverse meshes in both males and females (more transverse and less deeply impressed in males than in females); pronotum (<xref ref-type="fig" rid="F17">Fig. 19a</xref>) only slightly narrower anteriorly than basally, anterior margin almost as wide as posterior margin, <!--PageBreak-->lateral margins more or less evenly rounded from apical to basal angle, anterior angles slightly projected anteriorly beyond anterior margin, posterior angles sharp, not rounded, outer basal impressions sharply delimited laterally by narrow, slightly oblique raised (but not carinate) areas, pronotal base very coarsely punctate; elytra with parascutellar pore puncture absent; medial protibial spurs simple; metatibia of male with brush-like setae medially in the apical half; tarsomere 5 of hind tarsi with two or (in a few specimens) three pairs of setae ventrally (<xref ref-type="fig" rid="F4">Fig. 6b</xref>); last abdominal sternite of male with one pair (<xref ref-type="fig" rid="F3">Fig. 5e</xref>) and female with two pairs (<xref ref-type="fig" rid="F3">Fig. 5c</xref>) of setiferous punctures near hind margin.</p><fig id="F17" position="float" orientation="portrait"><label>Figure 19.</label><caption><p><italic><tp:taxon-name>Amara (Bradytus) simplicidens</tp:taxon-name></italic> Morawitz <bold>a</bold> dorsal habitus (CASENT1013861) <bold>b–c</bold> median lobe of aedeagus of male (CASENT1013861) <bold>b</bold> left lateral aspect <bold>c</bold> dorsal aspect; scale lines = 1.0 mm <bold>d</bold> Map of localities records (red circles) for <italic><tp:taxon-name>Amara simplicidens</tp:taxon-name></italic> in the Gaoligong Shan region, scale line = 100 km.</p></caption><graphic xmlns:xlink="http://www.w3.org/1999/xlink" xlink:href="zookeys-407-055-g017.jpg" position="float" orientation="portrait" xlink:type="simple"/></fig></tp:treatment-sec><tp:treatment-sec sec-type="Habitat distribution"><title>Habitat distribution.</title><p>Specimens of this species were collected in daytime from under stones on the open bank of a small stream at an elevation of 1740 m and at night on wet stones along a roadside at 1515 m elevation. The only other <italic><tp:taxon-name>Amara</tp:taxon-name></italic> species members of which were found syntopic with those of <italic><tp:taxon-name>Amara simplicidens</tp:taxon-name></italic> was <italic><tp:taxon-name>Amara lucidissima</tp:taxon-name></italic>, with adults of both species found together at the 1740 m site.</p></tp:treatment-sec><tp:treatment-sec sec-type="Geographical distribution within the Gaoligong Shan"><title>Geographical distribution within the Gaoligong Shan.</title><p><xref ref-type="fig" rid="F17">Fig. 19d</xref>. We examined a total of 2 specimens (1 male and 1 female) from the following localities: <bold><italic>Tengchong County</italic>:</bold> Datang Village (Maluchong, <named-content xmlns:xlink="http://www.w3.org/1999/xlink" content-type="dwc:verbatimCoordinates" xlink:type="simple">25.58194°, 98.67583°</named-content>, 1740 m, 24 October 2003, H.B. Liang collector [1 male; CAS]); Longchuan Jiang (at Xiangyang Bridge, <named-content xmlns:xlink="http://www.w3.org/1999/xlink" content-type="dwc:verbatimCoordinates" xlink:type="simple">25.21056°, 98.58028°</named-content>, 1515 m, 23 October 2003, H.B. Liang &amp; X.C. Shi collectors [1 female; IOZ]).</p><p>This species was recorded only from the western slope of the southern part of the study area (Core Area 6).</p></tp:treatment-sec><tp:treatment-sec sec-type="Overall geographical distribution"><title>Overall geographical distribution.</title><p><xref ref-type="fig" rid="F25">Fig. 27</xref>. This species has been recorded from China (Fujian, Heilongjiang, Henan, Hubei, Jiangsu, Jiangxi, Sichuan,Yunnan, and Zhejian Provinces), Japan, North Korea, and Russia (Khabarovsk and Primorsky Kraya, Sakhalinskaya Oblast, and the Kuril Islands). Its occurrence in the study area represents the western limit of its known geographical range.</p></tp:treatment-sec><tp:treatment-sec><!--Section generated to contain objects referenced in tp:taxon-treatment.--><fig id="F3" position="float" orientation="portrait"><label>Figure 5.</label><caption><p>Tibial and abdominal apices. <bold>a–b</bold> right tibial apices, lateroventral aspect; a. <italic><tp:taxon-name>Amara davidi</tp:taxon-name></italic> Tschitshérine <bold>b</bold> <italic><tp:taxon-name>Amara sikkimensis</tp:taxon-name></italic> Andrewes, typical of all other <italic><tp:taxon-name>Amara</tp:taxon-name></italic> species of the area <bold>c–e</bold> abdominal apices, ventral aspect, with white arrows indicating insertion points for setae <bold>c</bold> <italic><tp:taxon-name>Amara sikkimensis</tp:taxon-name></italic>, typical of all <italic><tp:taxon-name>Amara</tp:taxon-name></italic> females <bold>d</bold> <italic><tp:taxon-name>Amara sikkimensis</tp:taxon-name></italic> Andrewes male <bold>e</bold> <italic><tp:taxon-name>Amara latithorax</tp:taxon-name></italic> Baliani, typical of males of all other <italic><tp:taxon-name>Amara</tp:taxon-name></italic> species of the area.</p></caption><graphic xmlns:xlink="http://www.w3.org/1999/xlink" xlink:href="zookeys-407-055-g003.jpg" position="float" orientation="portrait" xlink:type="simple"/></fig><fig id="F4" position="float" orientation="portrait"><label>Figure 6.</label><caption><p>Tarsomere 5 of left hind tarsus, medial aspect. <bold>a</bold> <italic><tp:taxon-name>Amara pingshiangi</tp:taxon-name></italic> Jedlička <bold>b</bold> <italic><tp:taxon-name>Amara sikkimensis</tp:taxon-name></italic> Andrewes, typical of all other <italic><tp:taxon-name>Amara</tp:taxon-name></italic> species of the area.</p></caption><graphic xmlns:xlink="http://www.w3.org/1999/xlink" xlink:href="zookeys-407-055-g004.jpg" position="float" orientation="portrait" xlink:type="simple"/></fig><fig id="F25" position="float" orientation="portrait"><label>Figure 27.</label><caption><p>Map showing approximate overall geographical distributions of species occurring in the Gaoligong Shan region (ranges that extend to the upper right corner of the map are truncated there but continue northeast to Japan and the Russian Far East); dashed lines connect apparently significant disjunct areas of the range of a species; scale line = 500 km. <bold>1</bold> <italic><tp:taxon-name>Amara (Amara) congrua</tp:taxon-name></italic> Morawitz <bold>2</bold> <italic><tp:taxon-name>Amara (Bradytus) simplicidens</tp:taxon-name></italic> Morawitz <bold>3</bold> <italic><tp:taxon-name>Amara (Zezea) davidi</tp:taxon-name></italic> Tschitschérine <bold>4</bold> <italic><tp:taxon-name>Amara (Bradytus) pingshiangi</tp:taxon-name></italic> Jedlička <bold>5</bold> <italic><tp:taxon-name>Amara (Reductocelia) lucidissima</tp:taxon-name></italic> Baliani <bold>6</bold> <italic><tp:taxon-name>Amara (Amara) silvestrii</tp:taxon-name></italic> Baliani <bold>7</bold> <italic><tp:taxon-name>Amara (Amara) shaanxiensis</tp:taxon-name></italic> Hieke; <bold>8</bold> <italic><tp:taxon-name>Amara (Xenocelia) sikkimensis</tp:taxon-name></italic> Andrewes <bold>9</bold> <italic><tp:taxon-name>Amara (Harpaloamara) latithorax</tp:taxon-name></italic> Baliani <bold>10</bold> <italic><tp:taxon-name>Amara (Bradytus) chalciope</tp:taxon-name></italic> (Bates) <bold>11</bold> <italic><tp:taxon-name>Amara (Bradytus) dissimilis</tp:taxon-name></italic> Tschitschérine <bold>12</bold> <italic><tp:taxon-name>Amara (Pseudoamara) birmana</tp:taxon-name></italic> Baliani; <bold>13</bold> <italic><tp:taxon-name>Amara (Bradytus) elegantula</tp:taxon-name></italic> Tschitschérine.</p></caption><graphic xmlns:xlink="http://www.w3.org/1999/xlink" xlink:href="zookeys-407-055-g025.jpg" position="float" orientation="portrait" xlink:type="simple"/></fig><fig id="F26" position="float" orientation="portrait"><label>Figure 28.</label><caption><p>Chart showing the representation of <italic><tp:taxon-name>Amara</tp:taxon-name></italic> species in project-designated Core Areas (see <xref ref-type="fig" rid="F2">Fig. 3</xref>) in the Gaoligong Shan region.</p></caption><graphic xmlns:xlink="http://www.w3.org/1999/xlink" xlink:href="zookeys-407-055-g026.jpg" position="float" orientation="portrait" xlink:type="simple"/></fig><fig id="F2" position="float" orientation="portrait"><label>Figures 2–4.</label><caption><p><bold>2</bold> Map showing natural extent of study area, colored in gray (however, sampling was permitted only in those portions in Yunnan Province <bold>3</bold> Map showing location of core sampling areas <bold>4</bold> Map showing locations of all entomological sampling sites.</p></caption><graphic xmlns:xlink="http://www.w3.org/1999/xlink" xlink:href="zookeys-407-055-g002.jpg" position="float" orientation="portrait" xlink:type="simple"/></fig><fig id="F27" position="float" orientation="portrait"><label>Figure 29.</label><caption><p>Chart illustrating the altitudinal ranges of <italic><tp:taxon-name>Amara</tp:taxon-name></italic> species represented in the Gaoligong Shan region.</p></caption><graphic xmlns:xlink="http://www.w3.org/1999/xlink" xlink:href="zookeys-407-055-g027.jpg" position="float" orientation="portrait" xlink:type="simple"/></fig><fig id="F28" position="float" orientation="portrait"><label>Figure 30.</label><caption><p>Chart illustrating the co-occurence (syntopy) of <italic><tp:taxon-name>Amara</tp:taxon-name></italic> species in samples from the same habitats and at the same sites in the Gaoligong Shan region.</p></caption><graphic xmlns:xlink="http://www.w3.org/1999/xlink" xlink:href="zookeys-407-055-g028.jpg" position="float" orientation="portrait" xlink:type="simple"/></fig></tp:treatment-sec><ref-list><ref id="B28"><mixed-citation xmlns:xlink="http://www.w3.org/1999/xlink" xlink:type="simple"><person-group><name name-style="western"><surname>Hieke</surname><given-names>F</given-names></name></person-group> (<year>1995</year>) <article-title>Neue Arten und neue Synonyme in der Gattung <italic>Amara</italic> Bon. (Coleoptera, Carabidae). Deutsche Entomologische Zeitschrift (N. F.</article-title><source>)</source><volume>42</volume>: <fpage>287</fpage>-<lpage>328</lpage>.</mixed-citation></ref><ref id="B30"><mixed-citation xmlns:xlink="http://www.w3.org/1999/xlink" xlink:type="simple"><person-group><name name-style="western"><surname>Hieke</surname><given-names>F</given-names></name></person-group> (<year>1999a</year>) <article-title>Zwei neue Arten und 22 neue Synonyme in der Gattung <italic>Amara</italic> Bonelli, 1810 (Coleoptera, Carabidae).</article-title><source>Folia Heyrovskyana</source><volume>7</volume>: <fpage>151</fpage>-<lpage>199</lpage>.</mixed-citation></ref><ref id="B60"><mixed-citation xmlns:xlink="http://www.w3.org/1999/xlink" xlink:type="simple"><person-group><name name-style="western"><surname>Morawitz</surname><given-names>A</given-names></name></person-group> (<year>1863a</year>) <article-title>Vorläufige Diagnosen neuer Coleopteren aus Südost-Sibirien.</article-title><source>Bulletin de l’Academie Imperiale des Sciences de St.-Pétersbourg</source><volume>5</volume>: <fpage>231</fpage>-<lpage>265</lpage>.</mixed-citation></ref></ref-list></tp:taxon-treatment>
