# Supplementary material for: Inventory of the carabid beetle fauna of the Gaoligong Mountains, western Yunnan Province, China: species of the tribe Zabrini (Coleoptera, Carabidae)
Source: Zookeys. 2014 May 8;(407):55–119. doi: 10.3897/zookeys.407.7353 (PMC4042703; doi:10.3897/zookeys.407.7353)
Supplement: XML Treatment for Amara (Reductocelia) lucidissima [file zookeys.407.7353-treatment13.xml]

<!DOCTYPE tp:taxon-treatment
  PUBLIC "-//TaxonX//DTD Taxonomic Treatment Publishing DTD v0 20100105//EN" "tax-treatment-NSO.dtd">
<tp:taxon-treatment xmlns:tp="http://www.plazi.org/taxpub"><tp:treatment-meta><mixed-citation publication-type="journal"><person-group><name><surname>Kavanaugh</surname><given-names>David H.</given-names></name><name><surname>Hieke</surname><given-names>Fritz</given-names></name><name><surname>Liang</surname><given-names>Hongbin</given-names></name><name><surname>Dong</surname><given-names>Dazhi</given-names></name></person-group><article-title>Inventory of the carabid beetle fauna of the Gaoligong Mountains, western Yunnan Province, China: species of the tribe Zabrini (Coleoptera, Carabidae)</article-title><source>Zookeys</source><day>8</day><month>5</month><year>2014</year><volume>2014</volume><issue>407</issue><fpage>55</fpage><lpage>119</lpage><pub-id pub-id-type="doi">10.3897/zookeys.407.7353</pub-id></mixed-citation></tp:treatment-meta><tp:nomenclature><label>13.</label><tp:taxon-name>
                            <tp:taxon-name-part taxon-name-part-type="genus">Amara</tp:taxon-name-part>
                            (<tp:taxon-name-part taxon-name-part-type="subgenus">Reductocelia</tp:taxon-name-part>)
                            <tp:taxon-name-part taxon-name-part-type="species">lucidissima</tp:taxon-name-part>
                            <object-id xmlns:xlink="http://www.w3.org/1999/xlink" xlink:type="simple">http://species-id.net/wiki/Amara_lucidissima</object-id>
                        </tp:taxon-name><tp:taxon-authority>Baliani, 1932</tp:taxon-authority><xref ref-type="fig" rid="F3">Figs 5b–c</xref><xref ref-type="fig" rid="F3">, 5e</xref><xref ref-type="fig" rid="F4">, 6b</xref><xref ref-type="fig" rid="F6">, 8a</xref><xref ref-type="fig" rid="F19">, 21</xref><xref ref-type="fig" rid="F20">, 22a</xref><xref ref-type="fig" rid="F25">, 27</xref><xref ref-type="fig" rid="F26"/><xref ref-type="fig" rid="F27"/><xref ref-type="fig" rid="F28">–30</xref><tp:nomenclature-citation-list><tp:nomenclature-citation><tp:taxon-name>Amara (Celia) lucidissima</tp:taxon-name><comment> Baliani, 1932: 10. Type material: Holotype male and allotype in MCSNG, 2 female paratypes in NMPC, and 1 female paratype in ZMHB. Type locality: China, Sichuan, Kangding (“Tatsienlu-Chiulung”). Synonymized with <italic><tp:taxon-name>Amara alacris</tp:taxon-name></italic> Tschitschérine by <xref ref-type="bibr" rid="B22">Hieke (1975</xref>: 316), again treated as a distinct species by <xref ref-type="bibr" rid="B27">Hieke (1994</xref>: 320), and transferred to subgenus <italic><tp:taxon-name>Reductocelia</tp:taxon-name></italic> by <xref ref-type="bibr" rid="B31">Hieke (1999b</xref>: 350).</comment></tp:nomenclature-citation><tp:nomenclature-citation><tp:taxon-name>Amara (Leiocnemis) kuatensis</tp:taxon-name><comment> Jedlička, 1956: 209. Type material: Holotype male in ZFMK, about 200 paratypes in NMPC and ZFMK. Type locality: China, Fujian, Kuatun. Synonymized with <italic><tp:taxon-name>Amara alacris</tp:taxon-name></italic> Tschitschérine by <xref ref-type="bibr" rid="B22">Hieke (1975</xref>: 312), later synonymized with <italic><tp:taxon-name>Amara lucidissima</tp:taxon-name></italic> by <xref ref-type="bibr" rid="B27">Hieke (1994</xref>: 320).</comment></tp:nomenclature-citation></tp:nomenclature-citation-list></tp:nomenclature><tp:treatment-sec sec-type="Diagnosis"><title>Diagnosis.</title><p>Adults of this species (<xref ref-type="fig" rid="F19">Fig. 21</xref>) can be distinguished from those of all other species in the region by the following combination of character states: body length 6.5–8.0 mm; dorsal surface light-brown to brownish black, without metallic reflection, entire legs and antennae pale; elytra with parascutellar pore puncture absent; medial protibial spurs simple; tarsomere 5 of hind tarsi with two or (in a few specimens) three pairs of setae ventrally (<xref ref-type="fig" rid="F4">Fig. 6b</xref>); last abdominal sternite of male with one pair (<xref ref-type="fig" rid="F3">Fig. 5e</xref>) and female with two pairs (<xref ref-type="fig" rid="F3">Fig. 5c</xref>) of setiferous punctures near hind margin; male aedeagus with apical third of median lobe broader than middle third, apical hook of right paramere large and slightly subapical (<xref ref-type="fig" rid="F6">Fig. 8a</xref>).</p><fig id="F19" position="float" orientation="portrait"><label>Figure 21.</label><caption><p><italic><tp:taxon-name>Amara (Reductocelia) lucidissima</tp:taxon-name></italic> Baliani. <bold>a</bold> dorsal habitus (CASENT1011863) <bold>b–c</bold> median lobe of aedeagus of male (CASENT1002221) <bold>b</bold> left lateral aspect <bold>c</bold> dorsal aspect; scale lines = 1.0 mm <bold>d</bold> Map of localities records (red circles) for <italic><tp:taxon-name>Amara lucidissima</tp:taxon-name></italic> in the Gaoligong Shan region, scale line = 100 km.</p></caption><graphic xmlns:xlink="http://www.w3.org/1999/xlink" xlink:href="zookeys-407-055-g019.jpg" position="float" orientation="portrait" xlink:type="simple"/></fig><!--PageBreak--></tp:treatment-sec><tp:treatment-sec sec-type="Habitat distribution"><title>Habitat distribution.</title><p>Specimens of this species were collected, often in great abundance, in daytime from under stones and other cover in open roadside areas and waste areas (<xref ref-type="fig" rid="F20">Fig. 22a</xref>) around human settlements with scattered grasses and shrubs, at <!--PageBreak-->the edges of agricultural fields and on open banks of streams, and in these same habitats at night, when beetles were found active on bare substrate. Members of this species were found at elevations ranging from 1185 to 3140 m and syntopic with adults of <italic><tp:taxon-name>Amara birmana</tp:taxon-name></italic>, <italic><tp:taxon-name>Amara chalciope</tp:taxon-name></italic>, <italic><tp:taxon-name>Amara dissimilis</tp:taxon-name></italic>, <italic><tp:taxon-name>Amara latithorax</tp:taxon-name></italic>, <italic><tp:taxon-name>Amara shaanxiensis</tp:taxon-name></italic>, <italic><tp:taxon-name>Amara sikkimensis</tp:taxon-name></italic>, <italic><tp:taxon-name>Amara simplicidens</tp:taxon-name></italic> and <italic><tp:taxon-name>Amara silvestrii</tp:taxon-name></italic> at one or more sites.</p><fig id="F20" position="float" orientation="portrait"><label>Figure 22.</label><caption><p>Photographs of habitats for <italic><tp:taxon-name>Amara</tp:taxon-name></italic> species in the Gaoligong Shan region. a. Baoshan-Tengchong Road at Nankang Yakou, elevation 2130 m; habitat in which specimens of <italic><tp:taxon-name>Amara birmana</tp:taxon-name></italic>, <italic><tp:taxon-name>Amara davidi</tp:taxon-name></italic>, <italic><tp:taxon-name>Amara dissimilis</tp:taxon-name></italic>, <italic><tp:taxon-name>Amara lucidissima</tp:taxon-name></italic> and <italic><tp:taxon-name>Amara shaanxiensis</tp:taxon-name></italic> were collected. b. Gongshan County, Cikai Township, Heiwadi Village area, elevation 1800 m; habitat in which specimens of <italic><tp:taxon-name>Amara congrua</tp:taxon-name></italic> and <italic><tp:taxon-name>Amara latithorax</tp:taxon-name></italic> were collected.</p></caption><graphic xmlns:xlink="http://www.w3.org/1999/xlink" xlink:href="zookeys-407-055-g020.jpg" position="float" orientation="portrait" xlink:type="simple"/></fig></tp:treatment-sec><tp:treatment-sec sec-type="Geographical distribution within the Gaoligong Shan"><title>Geographical distribution within the Gaoligong Shan.</title><p><xref ref-type="fig" rid="F19">Fig. 21d</xref>. We examined a total of 581 specimens (276 males and 305 females) from the following localities: <bold><!--PageBreak--><!--PageBreak--><!--PageBreak--><!--PageBreak--><!--PageBreak--><!--PageBreak--><!--PageBreak--><italic>Fugong County</italic>:</bold> Mugujia Village (Guquan He, <named-content xmlns:xlink="http://www.w3.org/1999/xlink" content-type="dwc:verbatimCoordinates" xlink:type="simple">26.86177°, 98.86900°</named-content>, 1175 m, 21 April 2004, D.H. Kavanaugh collector [1 female; CAS]); Shibali Road (above Shilajia village, <named-content xmlns:xlink="http://www.w3.org/1999/xlink" content-type="dwc:verbatimCoordinates" xlink:type="simple">27.13947°, 98.82184°</named-content>, 1900 m, 24 April 2004, D.H. Kavanaugh collector [2 females; CAS]), (above Shilajia Village at North Fork Yamu He, <named-content xmlns:xlink="http://www.w3.org/1999/xlink" content-type="dwc:verbatimCoordinates" xlink:type="simple">27.13947°, 98.82184°</named-content>, 1800–1900 m, 25 April 2004, D.H. Kavanaugh &amp; C.E. Griswold collectors [18 males and 8 females; CAS, IOZ]); South Fork Yamu He (above Shilajia Village, <named-content xmlns:xlink="http://www.w3.org/1999/xlink" content-type="dwc:verbatimCoordinates" xlink:type="simple">27.12101°, 98.83173°</named-content>, 1630–1790 m, D.H. Kavanaugh collector [1 male; CAS]). <bold><italic>Longyang County</italic>:</bold> Bawan-Tengchong Road Km 36 (<named-content xmlns:xlink="http://www.w3.org/1999/xlink" content-type="dwc:verbatimCoordinates" xlink:type="simple">24.9375°, 98.78028°</named-content>, 2075 m, 11 October 2003, H.B.Liang collector [2 males and 2 females; CAS, IOZ]); Bawan-Tengchong Road Km 48–51 near Dahaoping Forest Station (<named-content xmlns:xlink="http://www.w3.org/1999/xlink" content-type="dwc:verbatimCoordinates" xlink:type="simple">24.97556°, 98.73000°</named-content>, 2014 m, 18 October 2003, H.B. Liang collector [1 male, 3 females; CAS, IOZ]); Bawan-Tengchong Road Km 40–41 (<named-content xmlns:xlink="http://www.w3.org/1999/xlink" content-type="dwc:verbatimCoordinates" xlink:type="simple">24.92694°, 98.75278°</named-content>, 2404 m, 12 October 2003, H.B.Liang collector [7 males and 3 females; CAS, IOZ]); Bawan-Tengchong Road Km 51 near Dahaoping Forest Station (<named-content xmlns:xlink="http://www.w3.org/1999/xlink" content-type="dwc:verbatimCoordinates" xlink:type="simple">24.9725°, 98.73889°</named-content>, 2170 m, 18 October 2003, H.B. Liang &amp; X.C. Shi collectors [1 female; IOZ]); Nankang Forest Station (<named-content xmlns:xlink="http://www.w3.org/1999/xlink" content-type="dwc:verbatimCoordinates" xlink:type="simple">24.82444°, 98.77889°</named-content>, 2085 m, 27 October 2003, H.B. Liang &amp; X.C. Shi collectors [12 males, 6 females; CAS, IOZ]); Nankang Yakou (<named-content xmlns:xlink="http://www.w3.org/1999/xlink" content-type="dwc:verbatimCoordinates" xlink:type="simple">24.83167°, 98.76667°</named-content>, 2130 m, 4–7 November 1998, D.H. Kavanaugh collector [23 males and 44 females; CAS, IOZ]), (at Baoshan-Tengchong Road Km 24, <named-content xmlns:xlink="http://www.w3.org/1999/xlink" content-type="dwc:verbatimCoordinates" xlink:type="simple">24.82583°, 98.77222°</named-content>, 2130 m, 26 October 2003m, H.B. Liang &amp; X.C. Shi collectors [11 males and 10 females; CAS, IOZ]), (mountain NW of Nankang Yakou, <named-content xmlns:xlink="http://www.w3.org/1999/xlink" content-type="dwc:verbatimCoordinates" xlink:type="simple">24.83250°, 98.76944°</named-content>, 2245 m, 27 October 2003, H.B. Liang &amp; X.C. Shi collectors [1 male and 1 female; CAS, IOZ]). <bold><italic>Lushui County</italic>:</bold> Gangfang Sancha Lukou (<named-content xmlns:xlink="http://www.w3.org/1999/xlink" content-type="dwc:verbatimCoordinates" xlink:type="simple">26.12167°, 98.575°</named-content>, 1550 m, 14–15 October 1998, D.H. Kavanaugh collector [3 males and 5 females; CAS, IOZ]). <bold><italic>Tengchong County</italic>:</bold> Bawan-Tengchong Road Km 42–46 (<named-content xmlns:xlink="http://www.w3.org/1999/xlink" content-type="dwc:verbatimCoordinates" xlink:type="simple">24.95361°, 98.74222°</named-content>, 2290 m, 14 October 2003, H.B. Liang &amp; X.C. Shi collectors [2 males and 1 female; IOZ], 17 October 2003, H.B. Liang collector [1 male and 2 females; IOZ]); Bawan-Tengchong Road Km 46–51 (<named-content xmlns:xlink="http://www.w3.org/1999/xlink" content-type="dwc:verbatimCoordinates" xlink:type="simple">24.95722°, 98.73667°</named-content>, 2220 m, 17 October 2003, D.Z. Dong, H.B. Liang &amp; X.C. Shi collectors [16 males and 25 females; CAS, IOZ]); Bawan-Tengchong Road Km 65 at Longwenqiao (<named-content xmlns:xlink="http://www.w3.org/1999/xlink" content-type="dwc:verbatimCoordinates" xlink:type="simple">25.02396°, 98.67675°</named-content>, 1285 m, 19 October 2003, D.Z. Dong collector [4 males and 1 female; CAS, IOZ]); Baoshan-Tengchong Road Km 24 (<named-content xmlns:xlink="http://www.w3.org/1999/xlink" content-type="dwc:verbatimCoordinates" xlink:type="simple">24.82889°, 98.76028°</named-content>, 2008 m, 29 October 2003, N.D. Penny &amp; T.S. Briggs collectors [5 males and 6 females; CAS, IOZ]); 5–8 km E of Dahaoping (<named-content xmlns:xlink="http://www.w3.org/1999/xlink" content-type="dwc:verbatimCoordinates" xlink:type="simple">24.93417°, 98.7475°</named-content>, 2358 m, 18 October 2003, N.D. Penny, T.S. Briggs, &amp; D.Z. Dong collectors [1 male; CAS]); Datang Village (Maluchong, <named-content xmlns:xlink="http://www.w3.org/1999/xlink" content-type="dwc:verbatimCoordinates" xlink:type="simple">25.58194°, 98.67583°</named-content>, 1740 m, 24 October 2003, H.B. Liang collector [1 male; IOZ]), (Danlonghe Bridge, <named-content xmlns:xlink="http://www.w3.org/1999/xlink" content-type="dwc:verbatimCoordinates" xlink:type="simple">25.60500°, 98.67028°</named-content>, 1768 m, 24October 2003, H.B. Liang &amp; X.C. Shi collectors [3 males and 3 females; CAS, IOZ]); Longchuan Jiang (at Longkou Village, <named-content xmlns:xlink="http://www.w3.org/1999/xlink" content-type="dwc:verbatimCoordinates" xlink:type="simple">25.28167°, 98.59167°</named-content>, 1500 m, 2 November 1998, D.H. Kavanaugh &amp; C.E. Griswold collectors [4 males and 11 females; CAS, IOZ]), (at Xiaojiangqiao (<named-content xmlns:xlink="http://www.w3.org/1999/xlink" content-type="dwc:verbatimCoordinates" xlink:type="simple">25.23944°, 98.62722°</named-content>, 1445 m, 21 October 2003, H.B. Liang &amp; X.C. Shi collectors [1 male and 2 females; CAS, IOZ]), (at Yonganqiao (<named-content xmlns:xlink="http://www.w3.org/1999/xlink" content-type="dwc:verbatimCoordinates" xlink:type="simple">25.32556°, 98.60944°</named-content>, 1500 m, 22 October 2003, H.B. Liang &amp; X.C. Shi collectors [10 male and 10 females; CAS, IOZ]), (at Yonganqiao (<named-content xmlns:xlink="http://www.w3.org/1999/xlink" content-type="dwc:verbatimCoordinates" xlink:type="simple">25.60500°, 98.67583°</named-content>, 1500 m, 22 October 2003, H.B. Liang &amp; X.C. Shi collectors [2 females; IOZ]); Longkou Village, <named-content xmlns:xlink="http://www.w3.org/1999/xlink" content-type="dwc:verbatimCoordinates" xlink:type="simple">25.28167°, 98.59167°</named-content>, 1500 m, 22 October 2003, H.B. Liang &amp; X.C. Shi collectors [15 males and 26 females; CAS, IOZ]); Shaba Village (<named-content xmlns:xlink="http://www.w3.org/1999/xlink" content-type="dwc:verbatimCoordinates" xlink:type="simple">25.39639°, 98.70306°</named-content>, 1850 m, 23 October 2003, H.B. Liang &amp; X.C. Shi collectors [6 males and 7 female; CAS, IOZ]); Xiaodifang Village (<named-content xmlns:xlink="http://www.w3.org/1999/xlink" content-type="dwc:verbatimCoordinates" xlink:type="simple">24.85722°, 98.75917°</named-content>, 2150 m, 29 October 2003, D.Z. Dong collector [2 males and 1 female; CAS, IOZ]); Xiaoheishan Forest Station (<named-content xmlns:xlink="http://www.w3.org/1999/xlink" content-type="dwc:verbatimCoordinates" xlink:type="simple">24.82889°, 98.76000°</named-content>, 2025 m, 29 October 2003, H.B. Liang collector [32 males and 41 females; CAS, IOZ]); Zhoujia-po Village, <named-content xmlns:xlink="http://www.w3.org/1999/xlink" content-type="dwc:verbatimCoordinates" xlink:type="simple">25.33222°, 98.67611°</named-content>, 1740 m, 24 October 2003, D.Z. Dong collector [2 males; CAS]); near Zhoujia-po village (<named-content xmlns:xlink="http://www.w3.org/1999/xlink" content-type="dwc:verbatimCoordinates" xlink:type="simple">25.58194°, 98.67611°</named-content>, 1725 m, 24 October 2003, N.D. Penny &amp; T.S. Briggs collectors [2 females; CAS, IOZ].</p><p>This species was recorded from the southern two-thirds of the study area (Core Areas 2,4, 5, 6 and 7), on both eastern and western slopes of the mountain range.</p></tp:treatment-sec><tp:treatment-sec sec-type="Overall geographical distribution"><title>Overall geographical distribution.</title><p><xref ref-type="fig" rid="F25">Fig. 27</xref>. This species has been recorded from China (Fujian, Hubei, Sichuan, Yunnan, and Zhejiang Provinces) and Taiwan. Its occurrence in the study area represents the western limit of its known geographical range.</p><fig id="F21" position="float" orientation="portrait"><label>Figure 23.</label><caption><p>Photographs of habitats for <italic><tp:taxon-name>Amara</tp:taxon-name></italic> species in the Gaoligong Shan region. <bold>a</bold> Lushui County, Yaojiaping just off Pianma Road, elevation 2600 m; habitat in which specimens of <italic><tp:taxon-name>Amara birmana</tp:taxon-name></italic>, <italic><tp:taxon-name>Amara sikkimensis</tp:taxon-name></italic> and <italic><tp:taxon-name>Amara silvestrii</tp:taxon-name></italic> were collected <bold>b</bold> Gongshan County, Dulong Valley, 2.8 km S of Longyuan Village, elevation 1660 m; habitat in which specimens of <italic><tp:taxon-name>Amara latithorax</tp:taxon-name></italic> and <italic><tp:taxon-name>Amara sikkimensis</tp:taxon-name></italic> were collected.</p></caption><graphic xmlns:xlink="http://www.w3.org/1999/xlink" xlink:href="zookeys-407-055-g021.jpg" position="float" orientation="portrait" xlink:type="simple"/></fig><fig id="F22" position="float" orientation="portrait"><label>Figure 24.</label><caption><p>Photographs of habitats for <italic><tp:taxon-name>Amara</tp:taxon-name></italic> species in the Gaoligong Shan region. <bold>a</bold> Gongshan County, Dongshaofang area just below pass into Dulong Valley, elevation 3500 m; habitat in which specimens of <italic><tp:taxon-name>Amara chalciope</tp:taxon-name></italic> were collected <bold>b</bold> Lushui County, Pianma Road just W of Fengxue Yakou, elevation 3150 m; habitat in which specimens of <italic><tp:taxon-name>Amara dissimilis</tp:taxon-name></italic> and <italic><tp:taxon-name>Amara chalciope</tp:taxon-name></italic> were collected.</p></caption><graphic xmlns:xlink="http://www.w3.org/1999/xlink" xlink:href="zookeys-407-055-g022.jpg" position="float" orientation="portrait" xlink:type="simple"/></fig><fig id="F23" position="float" orientation="portrait"><label>Figure 25.</label><caption><p>Photographs of habitats for <italic><tp:taxon-name>Amara</tp:taxon-name></italic> species in the Gaoligong Shan region. <bold>a</bold> Lushui County, Pianma Road just E of Fengxue Yakou, elevation 3150m; habitat in which specimens of <italic><tp:taxon-name>Amara birmana</tp:taxon-name></italic> and <italic><tp:taxon-name>Amara chalciope</tp:taxon-name></italic> were collected <bold>b</bold> Tengchong County, Longtang He at Dahetou Lingganjiao, elevation 2010 m; habitat in which specimens of <italic><tp:taxon-name>Amara birmana</tp:taxon-name></italic>, <italic><tp:taxon-name>Amara pingshiangi</tp:taxon-name></italic> and <italic><tp:taxon-name>Amara shaanxiensis</tp:taxon-name></italic> were collected.</p></caption><graphic xmlns:xlink="http://www.w3.org/1999/xlink" xlink:href="zookeys-407-055-g023.jpg" position="float" orientation="portrait" xlink:type="simple"/></fig><fig id="F24" position="float" orientation="portrait"><label>Figure 26.</label><caption><p>Photographs of habitats for <italic><tp:taxon-name>Amara</tp:taxon-name></italic> species in the Gaoligong Shan region. <bold>a</bold> Gongshan County, Heipu Yakou just E of Tunnel, elevation 3365 m; habitat in which specimens of <italic><tp:taxon-name>Amara chalciope</tp:taxon-name></italic> and <italic><tp:taxon-name>Amara elegantula</tp:taxon-name></italic> were collected <bold>b</bold> Gongshan County, southwest slope of Kawakarpu Shan on slope abiove and NE of Chukuai Lake, elevation 3950 m; habitat in which specimens of <italic><tp:taxon-name>Amara elegantula</tp:taxon-name></italic> were collected.</p></caption><graphic xmlns:xlink="http://www.w3.org/1999/xlink" xlink:href="zookeys-407-055-g024.jpg" position="float" orientation="portrait" xlink:type="simple"/></fig><fig id="F25" position="float" orientation="portrait"><label>Figure 27.</label><caption><p>Map showing approximate overall geographical distributions of species occurring in the Gaoligong Shan region (ranges that extend to the upper right corner of the map are truncated there but continue northeast to Japan and the Russian Far East); dashed lines connect apparently significant disjunct areas of the range of a species; scale line = 500 km. <bold>1</bold> <italic><tp:taxon-name>Amara (Amara) congrua</tp:taxon-name></italic> Morawitz <bold>2</bold> <italic><tp:taxon-name>Amara (Bradytus) simplicidens</tp:taxon-name></italic> Morawitz <bold>3</bold> <italic><tp:taxon-name>Amara (Zezea) davidi</tp:taxon-name></italic> Tschitschérine <bold>4</bold> <italic><tp:taxon-name>Amara (Bradytus) pingshiangi</tp:taxon-name></italic> Jedlička <bold>5</bold> <italic><tp:taxon-name>Amara (Reductocelia) lucidissima</tp:taxon-name></italic> Baliani <bold>6</bold> <italic><tp:taxon-name>Amara (Amara) silvestrii</tp:taxon-name></italic> Baliani <bold>7</bold> <italic><tp:taxon-name>Amara (Amara) shaanxiensis</tp:taxon-name></italic> Hieke; <bold>8</bold> <italic><tp:taxon-name>Amara (Xenocelia) sikkimensis</tp:taxon-name></italic> Andrewes <bold>9</bold> <italic><tp:taxon-name>Amara (Harpaloamara) latithorax</tp:taxon-name></italic> Baliani <bold>10</bold> <italic><tp:taxon-name>Amara (Bradytus) chalciope</tp:taxon-name></italic> (Bates) <bold>11</bold> <italic><tp:taxon-name>Amara (Bradytus) dissimilis</tp:taxon-name></italic> Tschitschérine <bold>12</bold> <italic><tp:taxon-name>Amara (Pseudoamara) birmana</tp:taxon-name></italic> Baliani; <bold>13</bold> <italic><tp:taxon-name>Amara (Bradytus) elegantula</tp:taxon-name></italic> Tschitschérine.</p></caption><graphic xmlns:xlink="http://www.w3.org/1999/xlink" xlink:href="zookeys-407-055-g025.jpg" position="float" orientation="portrait" xlink:type="simple"/></fig><fig id="F26" position="float" orientation="portrait"><label>Figure 28.</label><caption><p>Chart showing the representation of <italic><tp:taxon-name>Amara</tp:taxon-name></italic> species in project-designated Core Areas (see <xref ref-type="fig" rid="F2">Fig. 3</xref>) in the Gaoligong Shan region.</p></caption><graphic xmlns:xlink="http://www.w3.org/1999/xlink" xlink:href="zookeys-407-055-g026.jpg" position="float" orientation="portrait" xlink:type="simple"/></fig><fig id="F27" position="float" orientation="portrait"><label>Figure 29.</label><caption><p>Chart illustrating the altitudinal ranges of <italic><tp:taxon-name>Amara</tp:taxon-name></italic> species represented in the Gaoligong Shan region.</p></caption><graphic xmlns:xlink="http://www.w3.org/1999/xlink" xlink:href="zookeys-407-055-g027.jpg" position="float" orientation="portrait" xlink:type="simple"/></fig><fig id="F28" position="float" orientation="portrait"><label>Figure 30.</label><caption><p>Chart illustrating the co-occurence (syntopy) of <italic><tp:taxon-name>Amara</tp:taxon-name></italic> species in samples from the same habitats and at the same sites in the Gaoligong Shan region.</p></caption><graphic xmlns:xlink="http://www.w3.org/1999/xlink" xlink:href="zookeys-407-055-g028.jpg" position="float" orientation="portrait" xlink:type="simple"/></fig></tp:treatment-sec><tp:treatment-sec><!--Section generated to contain objects referenced in tp:taxon-treatment.--><fig id="F3" position="float" orientation="portrait"><label>Figure 5.</label><caption><p>Tibial and abdominal apices. <bold>a–b</bold> right tibial apices, lateroventral aspect; a. <italic><tp:taxon-name>Amara davidi</tp:taxon-name></italic> Tschitshérine <bold>b</bold> <italic><tp:taxon-name>Amara sikkimensis</tp:taxon-name></italic> Andrewes, typical of all other <italic><tp:taxon-name>Amara</tp:taxon-name></italic> species of the area <bold>c–e</bold> abdominal apices, ventral aspect, with white arrows indicating insertion points for setae <bold>c</bold> <italic><tp:taxon-name>Amara sikkimensis</tp:taxon-name></italic>, typical of all <italic><tp:taxon-name>Amara</tp:taxon-name></italic> females <bold>d</bold> <italic><tp:taxon-name>Amara sikkimensis</tp:taxon-name></italic> Andrewes male <bold>e</bold> <italic><tp:taxon-name>Amara latithorax</tp:taxon-name></italic> Baliani, typical of males of all other <italic><tp:taxon-name>Amara</tp:taxon-name></italic> species of the area.</p></caption><graphic xmlns:xlink="http://www.w3.org/1999/xlink" xlink:href="zookeys-407-055-g003.jpg" position="float" orientation="portrait" xlink:type="simple"/></fig><fig id="F4" position="float" orientation="portrait"><label>Figure 6.</label><caption><p>Tarsomere 5 of left hind tarsus, medial aspect. <bold>a</bold> <italic><tp:taxon-name>Amara pingshiangi</tp:taxon-name></italic> Jedlička <bold>b</bold> <italic><tp:taxon-name>Amara sikkimensis</tp:taxon-name></italic> Andrewes, typical of all other <italic><tp:taxon-name>Amara</tp:taxon-name></italic> species of the area.</p></caption><graphic xmlns:xlink="http://www.w3.org/1999/xlink" xlink:href="zookeys-407-055-g004.jpg" position="float" orientation="portrait" xlink:type="simple"/></fig><fig id="F6" position="float" orientation="portrait"><label>Figure 8.</label><caption><p>Apical region of median lobe (dorsal aspect) and apex of right paramere (medial aspect) of aedeagus of males. <bold>a</bold> <italic><tp:taxon-name>Amara lucidissima</tp:taxon-name></italic> Baliani <bold>b</bold> all other species of subgenus <italic><tp:taxon-name>Reductocelia</tp:taxon-name></italic> (for comparative purposes only, no other species of this subgenus in the area).</p></caption><graphic xmlns:xlink="http://www.w3.org/1999/xlink" xlink:href="zookeys-407-055-g006.jpg" position="float" orientation="portrait" xlink:type="simple"/></fig><fig id="F2" position="float" orientation="portrait"><label>Figures 2–4.</label><caption><p><bold>2</bold> Map showing natural extent of study area, colored in gray (however, sampling was permitted only in those portions in Yunnan Province <bold>3</bold> Map showing location of core sampling areas <bold>4</bold> Map showing locations of all entomological sampling sites.</p></caption><graphic xmlns:xlink="http://www.w3.org/1999/xlink" xlink:href="zookeys-407-055-g002.jpg" position="float" orientation="portrait" xlink:type="simple"/></fig></tp:treatment-sec><ref-list><ref id="B22"><mixed-citation xmlns:xlink="http://www.w3.org/1999/xlink" xlink:type="simple"><person-group><name name-style="western"><surname>Hieke</surname><given-names>F</given-names></name></person-group> (<year>1975</year>) <article-title>Beitrag zur Kenntnis der Gattung <italic>Amara</italic> BON. (Coleoptera, Carabidae). Deutsche Entomologische Zeitschrift (N. F.</article-title><source>)</source><volume>22</volume>: <fpage>257</fpage>-<lpage>342</lpage></mixed-citation></ref><ref id="B27"><mixed-citation xmlns:xlink="http://www.w3.org/1999/xlink" xlink:type="simple"><person-group><name name-style="western"><surname>Hieke</surname><given-names>F</given-names></name></person-group> (<year>1994</year>) <article-title>Sieben neue asiatische Arten und weitere neue Synonyme aus der Gattung <italic>Amara</italic> Bon. (Coleoptera, Carabidae).</article-title><source>Deutsche entomologische Zeitschrift</source> (<series>N. F.</series>) <volume>41</volume>: <fpage>299</fpage>-<lpage>350</lpage>.</mixed-citation></ref><ref id="B31"><mixed-citation xmlns:xlink="http://www.w3.org/1999/xlink" xlink:type="simple"><person-group><name name-style="western"><surname>Hieke</surname><given-names>F</given-names></name></person-group> (<year>1999b</year>) <article-title>The <italic>Amara</italic> of the subgenus <italic>Reductocelia</italic> Lafer, 1989 (Coleoptera Carabidae Zabrini).</article-title> In: <person-group><name name-style="western"><surname>Zamotajlov</surname><given-names>A</given-names></name><name name-style="western"><surname>Sciaky</surname><given-names>R</given-names></name></person-group> (<role>Eds</role>) <source>Advances in Carabidology. Papers Dedicated to the Memory of Prof. Dr. Oleg L. Kryzhanovskij</source>. <publisher-name>MUISO Publishers</publisher-name>, <publisher-loc>Krasnodar</publisher-loc>, <fpage>333</fpage>-<lpage>362</lpage>.</mixed-citation></ref></ref-list></tp:taxon-treatment>
